# Supplementary material for: Transcriptome analysis of thymic tissues from Chinese Partridge Shank chickens with or without Newcastle disease virus LaSota vaccine injection via high-throughput RNA sequencing
Source: Bioengineered. 2022 Apr 9;13(4):9131–44. doi: 10.1080/21655979.2021.2008737 (PMC9161911; doi:10.1080/21655979.2021.2008737)
Supplement: Supplemental Material [file KBIE_A_2008737_SM0801.zip]

Archive with 10 entries (9 files):
- supplementary/
- supplementary/Supplementary Table 1.xlsx
- supplementary/Supplementary Table 2.xlsx
- supplementary/Supplementary Table 3.xlsx
- supplementary/Supplementary Table 4.xlsx
- supplementary/Supplementary Table 5.xlsx
- supplementary/Supplementary Table 6.xlsx
- supplementary/Supplementary Table 7.xlsx
- supplementary/Supplementary Table 8.xlsx
- supplementary/Supplementary Table 9.xlsx
