# Supplementary material for: Transcriptome analysis of thymic tissues from Chinese Partridge Shank chickens with or without Newcastle disease virus LaSota vaccine injection via high-throughput RNA sequencing
Source: Bioengineered. 2022 Apr 9;13(4):9131–44. doi: 10.1080/21655979.2021.2008737 (PMC9161911; doi:10.1080/21655979.2021.2008737)
Supplement: Supplemental Material [file KBIE_A_2008737_SM0801.zip › supplementary/Supplementary Table 1.xlsx]

## Sheet: sheet1
Differentially expressed lncRNAs in thymus tissue samples of chickens after NDV vaccine inoculation compared to the control group.
id	baseMean	baseMeanA	baseMeanB	foldChange	log2FoldChange	pval	padj
MSTRG.155489.1	1133.6	0	2267.21	Inf	Inf	3.96906e-12	6.68166e-08
ENSGALT00000090145	217.662	0	435.325	Inf	Inf	7.70925e-08	0.000159379
ENSGALT00000074089	993.294	0	1986.59	Inf	Inf	2.81835e-06	0.00274475
ENSGALT00000089489	99.639	0	199.278	Inf	Inf	1.4159e-05	0.00901896
ENSGALT00000084356	151.545	0	303.089	Inf	Inf	1.80003e-05	0.010686
ENSGALT00000073465	58.4633	0	116.927	Inf	Inf	0.00035004	0.0828291
MSTRG.153619.8	117.831	0	235.662	Inf	Inf	0.000376733	0.0865387
MSTRG.184995.16	67.3116	0	134.623	Inf	Inf	0.000580469	0.115605
MSTRG.168284.2	158.923	0	317.846	Inf	Inf	0.00576793	0.444827
MSTRG.187034.2	4557.36	0	9114.72	Inf	Inf	0.00716196	0.490887
ENSGALT00000046297	30.8186	0	61.6372	Inf	Inf	0.00800118	0.516835
MSTRG.159917.4	773.722	0	1547.44	Inf	Inf	0.0172477	0.699526
MSTRG.113387.2	23.5801	0	47.1602	Inf	Inf	0.0203669	0.739903
MSTRG.19695.12	36.4766	0	72.9532	Inf	Inf	0.0237019	0.777485
MSTRG.131296.17	301.569	0	603.138	Inf	Inf	0.0268493	0.805627
ENSGALT00000085917	21.6067	0	43.2134	Inf	Inf	0.0272302	0.80877
ENSGALT00000061881	20.8242	0	41.6483	Inf	Inf	0.0305481	0.840061
ENSGALT00000087039	192.822	0	385.644	Inf	Inf	0.0334886	0.86403
ENSGALT00000084186	19.9151	0	39.8303	Inf	Inf	0.0359713	0.883598
MSTRG.56179.2	162.792	0	325.584	Inf	Inf	0.0384583	0.901701
MSTRG.478.15	159.117	0	318.233	Inf	Inf	0.0388941	0.905669
ENSGALT00000069547	74.4363	2.5622	146.31	57.1035	5.83551	0.00363287	0.352089
ENSGALT00000079476	92.4467	4.49761	180.396	40.1092	5.32586	0.00418547	0.379911
MSTRG.194634.1	44.0229	2.6649	85.381	32.0391	5.00176	0.0279531	0.814643
ENSGALT00000050610	35.748	2.56468	68.9312	26.8771	4.74831	0.0456213	0.951977
MSTRG.30367.2	47.2267	3.59809	90.8553	25.251	4.65827	0.0371939	0.892839
ENSGALT00000072780	135.946	13.6675	258.224	18.8933	4.2398	0.0060684	0.455001
MSTRG.96027.1	58.3365	5.8966	110.776	18.7865	4.23162	0.0367205	0.889425
ENSGALT00000059289	145.374	16.6129	274.136	16.5014	4.04452	0.00755398	0.504215
ENSGALT00000084978	59.6724	6.93221	112.413	16.216	4.01935	0.0384564	0.901701
MSTRG.194325.1	62.1829	7.54971	116.816	15.4729	3.95167	0.0401614	0.914566
MSTRG.22689.1	96.0539	12.768	179.34	14.0461	3.81209	0.0194218	0.728721
MSTRG.189911.1	68.4462	9.29506	127.597	13.7274	3.77899	0.0444885	0.944172
ENSGALT00000052721	196.81	27.6158	366.005	13.2534	3.72829	0.00922426	0.549263
ENSGALT00000055503	1514.91	252.649	2777.16	10.9922	3.4584	0.00494308	0.413921
ENSGALT00000085969	118.867	21.4642	216.27	10.0758	3.33283	0.0384423	0.901701
ENSGALT00000053254	119.777	22.2168	217.338	9.7826	3.29022	0.0286366	0.821259
ENSGALT00000067730	111.58	21.8054	201.355	9.23417	3.20698	0.0428687	0.934963
ENSGALT00000050505	492.069	100.801	883.337	8.76322	3.13146	0.0149293	0.665691
ENSGALT00000051170	5807.54	1211.78	10403.3	8.58516	3.10185	0.00963178	0.556794
MSTRG.6460.1	507.206	106.828	907.584	8.49579	3.08675	0.0148339	0.664342
ENSGALT00000059336	1277.14	292.719	2261.57	7.72608	2.94974	0.0148733	0.665247
MSTRG.153619.2	1839.93	430.615	3249.25	7.54559	2.91563	0.0149937	0.667117
ENSGALT00000051733	1027.03	240.467	1813.6	7.54196	2.91494	0.0158021	0.681679
ENSGALT00000062005	340.042	81.0726	599.012	7.38859	2.8853	0.0292665	0.827243
ENSGALT00000071483	3742.75	898.027	6587.46	7.33548	2.87489	0.0151094	0.668106
ENSGALT00000048583	543.672	132.195	955.149	7.22531	2.85306	0.0229554	0.768953
ENSGALT00000065826	2772.22	713.903	4830.54	6.76639	2.75839	0.0200451	0.735287
ENSGALT00000064209	781.674	201.311	1362.04	6.76582	2.75826	0.0250235	0.790446
MSTRG.45831.3	508.378	130.939	885.817	6.76513	2.75812	0.0179272	0.708711
ENSGALT00000057695	3623.03	943.12	6302.94	6.68307	2.74051	0.0197267	0.73172
ENSGALT00000080907	15695.5	4234.7	27156.3	6.41279	2.68095	0.0227223	0.766645
ENSGALT00000060887	1239.84	347.065	2132.61	6.14468	2.61934	0.0289727	0.824296
ENSGALT00000059171	413.86	118.629	709.091	5.97739	2.57952	0.038489	0.901971
ENSGALT00000063655	2632.9	761.45	4504.35	5.91549	2.5645	0.0294191	0.828265
ENSGALT00000069718	3766.1	1099.36	6432.84	5.85143	2.54879	0.0288023	0.823292
ENSGALT00000054015	2093.32	634.997	3551.64	5.59316	2.48366	0.0374167	0.89544
ENSGALT00000067763	650.11	205.601	1094.62	5.324	2.41251	0.0462095	0.954414
MSTRG.96002.1	1408.75	2367.37	450.138	0.190143	-2.39484	0.0466667	0.957554
ENSGALT00000068202	4136.2	6955.51	1316.9	0.189332	-2.40101	0.035426	0.879237
ENSGALT00000082266	429.948	735.331	124.566	0.169401	-2.56149	0.0365981	0.888323
MSTRG.130011.1	2542.64	4366.55	718.728	0.164599	-2.60298	0.0266819	0.804322
MSTRG.137982.1	858.284	1489.75	226.816	0.152251	-2.71548	0.0181685	0.711094
MSTRG.74918.27	710.841	1238.14	183.542	0.148241	-2.75399	0.0350531	0.87645
MSTRG.76808.24	535.599	950.13	121.067	0.127422	-2.97232	0.0151093	0.668106
ENSGALT00000085865	139.811	249.2	30.4224	0.12208	-3.0341	0.0401712	0.914566
ENSGALT00000059177	922.887	1660.79	184.986	0.111385	-3.16638	0.0103121	0.570098
MSTRG.74918.10	167.731	306.781	28.6806	0.0934888	-3.41906	0.0465728	0.95715
MSTRG.114350.3	104.484	191.235	17.7319	0.0927232	-3.43093	0.029968	0.834535
MSTRG.155489.2	839.526	1539.51	139.54	0.0906391	-3.46372	0.00437245	0.387845
MSTRG.52450.4	542.759	998.833	86.6842	0.0867855	-3.5264	0.030312	0.838451
MSTRG.171248.14	3072.77	5658.72	486.827	0.0860312	-3.539	0.0371176	0.892097
MSTRG.171248.9	4541.79	8492.87	590.712	0.0695539	-3.84572	0.00154509	0.215601
MSTRG.188121.10	1365.37	2558.05	172.681	0.0675048	-3.88887	0.00116639	0.18114
MSTRG.188593.1	55.7524	104.708	6.79696	0.0649135	-3.94534	0.0487251	0.969406
ENSGALT00000063259	78.4449	147.547	9.3425	0.0633187	-3.98122	0.0220227	0.759975
MSTRG.102291.2	200.089	378.862	21.3147	0.0562596	-4.15176	0.00350851	0.345641
MSTRG.11650.4	119.559	227.844	11.2745	0.0494834	-4.33691	0.00632286	0.463797
MSTRG.149288.13	80.7349	154.501	6.96841	0.0451026	-4.47065	0.0102264	0.568423
ENSGALT00000090087	49.4933	95.3096	3.67688	0.0385783	-4.69607	0.0298164	0.832428
MSTRG.74918.23	614.768	1186.98	42.5545	0.035851	-4.80184	0.000271907	0.0693543
MSTRG.105977.1	479.649	927.853	31.4452	0.0338903	-4.88298	0.00602554	0.453699
ENSGALT00000088332	73.088	141.629	4.54713	0.0321059	-4.96102	0.0316165	0.846991
ENSGALT00000083317	59.259	115.252	3.26621	0.0283398	-5.14103	0.0137429	0.644657
ENSGALT00000059428	42.0922	82.0404	2.14402	0.0261337	-5.25795	0.0223884	0.762579
MSTRG.168284.3	1455.88	2862.89	48.8816	0.0170742	-5.87203	9.88921e-06	0.00695731
MSTRG.197150.3	191.681	377.113	6.24823	0.0165686	-5.91541	0.0343438	0.871079
MSTRG.184995.44	752.126	1480.72	23.528	0.0158895	-5.97578	0.017159	0.698766
ENSGALT00000085661	119.871	236.285	3.45675	0.0146296	-6.09497	0.0235008	0.775152
MSTRG.175450.55	277.274	547.575	6.97269	0.0127338	-6.2952	0.0173107	0.700909
MSTRG.184995.17	221.095	437.9	4.29089	0.00979878	-6.67318	0.00228391	0.270691
ENSGALT00000087287	51.9289	102.961	0.896772	0.00870982	-6.84314	0.00394226	0.36859
MSTRG.171248.3	247.9	491.778	4.02271	0.00817993	-6.9337	3.42861e-05	0.0166267
MSTRG.16810.2	554.722	1102.14	7.30129	0.00662462	-7.23795	0.00021559	0.0591507
MSTRG.74918.13	62.8627	124.921	0.804541	0.00644041	-7.27863	0.00124849	0.1892
ENSGALT00000049199	185.521	368.741	2.30173	0.00624214	-7.32374	0.017175	0.698957
ENSGALT00000076626	71.1402	141.476	0.804541	0.00568677	-7.45817	0.000820086	0.145213
MSTRG.10508.7	809.099	1610.46	7.7377	0.00480465	-7.70135	0.00427322	0.382207
MSTRG.16469.2	207.308	413.195	1.42098	0.003439	-8.1838	0.0202585	0.738978
MSTRG.197150.2	274.336	547.24	1.43313	0.00261884	-8.57686	0.0453552	0.949869
MSTRG.184995.9	441.861	881.885	1.83773	0.00208386	-8.90652	3.69668e-05	0.0174965
MSTRG.153385.27	448.948	897.895	0	0	-Inf	3.99268e-10	1.92041e-06
ENSGALT00000077863	231.622	463.244	0	0	-Inf	3.5164e-08	7.96874e-05
ENSGALT00000064582	118.342	236.684	0	0	-Inf	3.0061e-06	0.00285677
ENSGALT00000086279	113.64	227.28	0	0	-Inf	4.36895e-06	0.00373201
ENSGALT00000072290	172.797	345.594	0	0	-Inf	9.20966e-06	0.0065774
MSTRG.57272.3	151.872	303.744	0	0	-Inf	1.37187e-05	0.00888251
MSTRG.39418.9	365.598	731.195	0	0	-Inf	1.84836e-05	0.0108485
MSTRG.184572.16	124.006	248.011	0	0	-Inf	7.69671e-05	0.0287475
MSTRG.104994.3	98.0181	196.036	0	0	-Inf	0.00013772	0.0439215
MSTRG.84369.2	62.0882	124.176	0	0	-Inf	0.000184078	0.0534315
MSTRG.168284.4	69.4113	138.823	0	0	-Inf	0.000198761	0.0560329
MSTRG.190505.1	457.981	915.963	0	0	-Inf	0.000303274	0.0744541
MSTRG.193582.2	57.11	114.22	0	0	-Inf	0.000334684	0.0799987
MSTRG.171248.5	49.6219	99.2438	0	0	-Inf	0.000671643	0.127142
MSTRG.175450.60	289.534	579.067	0	0	-Inf	0.00146389	0.207963
ENSGALT00000087990	40.5107	81.0213	0	0	-Inf	0.00201495	0.252811
ENSGALT00000079190	39.2776	78.5552	0	0	-Inf	0.00221407	0.266231
MSTRG.184995.48	33.7582	67.5164	0	0	-Inf	0.00398192	0.36991
ENSGALT00000050323	46.4272	92.8545	0	0	-Inf	0.00487288	0.411153
ENSGALT00000087919	31.3993	62.7986	0	0	-Inf	0.00629914	0.46321
ENSGALT00000057315	76.0943	152.189	0	0	-Inf	0.00764122	0.507075
MSTRG.35421.19	326.497	652.995	0	0	-Inf	0.00807283	0.519131
ENSGALT00000080418	53.0049	106.01	0	0	-Inf	0.00910287	0.545203
MSTRG.74918.19	585.766	1171.53	0	0	-Inf	0.0104367	0.57323
MSTRG.203168.10	1016.46	2032.92	0	0	-Inf	0.0126705	0.623515
ENSGALT00000054331	24.3516	48.7033	0	0	-Inf	0.0148524	0.664471
ENSGALT00000084928	25.09	50.1801	0	0	-Inf	0.0151347	0.668305
MSTRG.72021.7	24.706	49.4121	0	0	-Inf	0.0161126	0.685693
MSTRG.190505.5	623.069	1246.14	0	0	-Inf	0.0161664	0.686364
MSTRG.47973.3	599.351	1198.7	0	0	-Inf	0.0181552	0.711094
ENSGALT00000071006	23.2316	46.4632	0	0	-Inf	0.0199959	0.734401
ENSGALT00000052188	462.579	925.159	0	0	-Inf	0.0206526	0.743347
MSTRG.155954.9	25.3314	50.6627	0	0	-Inf	0.0230801	0.771119
MSTRG.40630.7	153.058	306.116	0	0	-Inf	0.030974	0.843807
MSTRG.159917.5	197.717	395.434	0	0	-Inf	0.0315088	0.846477
MSTRG.48219.1	128.977	257.953	0	0	-Inf	0.0389443	0.905669
MSTRG.192338.2	106.801	213.601	0	0	-Inf	0.0435836	0.939675
MSTRG.114794.1	104.602	209.205	0	0	-Inf	0.0440346	0.941838
ENSGALT00000086051	29.2384	58.4767	0	0	-Inf	0.0474141	0.961654
