# Supplementary material for: Transcriptome analysis of thymic tissues from Chinese Partridge Shank chickens with or without Newcastle disease virus LaSota vaccine injection via high-throughput RNA sequencing
Source: Bioengineered. 2022 Apr 9;13(4):9131–44. doi: 10.1080/21655979.2021.2008737 (PMC9161911; doi:10.1080/21655979.2021.2008737)
Supplement: Supplemental Material [file KBIE_A_2008737_SM0801.zip › supplementary/Supplementary Table 2.xlsx]

## Sheet: Sheet1
Putative target genes of differentially expressed miRNAs by the miRanda software.
miRNA	mRNA
gga-miR-1712-3p	ENSGALG00000038044
gga-miR-1712-3p	ENSGALG00000034366
gga-miR-1712-3p	ENSGALG00000006356
gga-miR-1712-3p	ENSGALG00000006753
gga-miR-1712-3p	ENSGALG00000014575
gga-miR-1712-3p	ENSGALG00000013920
gga-miR-1712-3p	ENSGALG00000008486
gga-miR-1712-3p	ENSGALG00000008439
gga-miR-1712-3p	ENSGALG00000008427
gga-miR-1712-3p	ENSGALG00000008193
gga-miR-1712-3p	ENSGALG00000029006
gga-miR-1712-3p	ENSGALG00000023661
gga-miR-1712-3p	ENSGALG00000038981
gga-miR-1712-3p	ENSGALG00000007161
gga-miR-1712-3p	ENSGALG00000008551
gga-miR-1712-3p	ENSGALG00000040038
gga-miR-1712-3p	ENSGALG00000008740
gga-miR-1712-3p	ENSGALG00000033295
gga-miR-1712-3p	ENSGALG00000009440
gga-miR-1712-3p	ENSGALG00000009492
gga-miR-1712-3p	ENSGALG00000009505
gga-miR-1712-3p	ENSGALG00000009532
gga-miR-1712-3p	ENSGALG00000009540
gga-miR-1712-3p	ENSGALG00000009586
gga-miR-1712-3p	ENSGALG00000008497
gga-miR-1712-3p	ENSGALG00000009795
gga-miR-1712-3p	ENSGALG00000027682
gga-miR-1712-3p	ENSGALG00000026661
gga-miR-1712-3p	ENSGALG00000009903
gga-miR-1712-3p	ENSGALG00000010190
gga-miR-1712-3p	ENSGALG00000010246
gga-miR-1712-3p	ENSGALG00000010936
gga-miR-1712-3p	ENSGALG00000010958
gga-miR-1712-3p	ENSGALG00000031699
gga-miR-1712-3p	ENSGALG00000011504
gga-miR-1712-3p	ENSGALG00000011745
gga-miR-1712-3p	ENSGALG00000030424
gga-miR-1712-3p	ENSGALG00000011900
gga-miR-1712-3p	ENSGALG00000011931
gga-miR-1712-3p	ENSGALG00000030783
gga-miR-1712-3p	ENSGALG00000012272
gga-miR-1712-3p	ENSGALG00000012640
gga-miR-1712-3p	ENSGALG00000012697
gga-miR-1712-3p	ENSGALG00000035345
gga-miR-1712-3p	ENSGALG00000034078
gga-miR-1712-3p	ENSGALG00000033789
gga-miR-1712-3p	ENSGALG00000012756
gga-miR-1712-3p	ENSGALG00000012763
gga-miR-1712-3p	ENSGALG00000012769
gga-miR-1712-3p	ENSGALG00000040493
gga-miR-1712-3p	ENSGALG00000013072
gga-miR-1712-3p	ENSGALG00000027435
gga-miR-1712-3p	ENSGALG00000014122
gga-miR-1712-3p	ENSGALG00000014222
gga-miR-1712-3p	ENSGALG00000013911
gga-miR-1712-3p	ENSGALG00000022926
gga-miR-1712-3p	ENSGALG00000014683
gga-miR-1712-3p	ENSGALG00000014698
gga-miR-1712-3p	ENSGALG00000014750
gga-miR-1712-3p	ENSGALG00000034698
gga-miR-1712-3p	ENSGALG00000014791
gga-miR-1712-3p	ENSGALG00000033889
gga-miR-1712-3p	ENSGALG00000014949
gga-miR-1712-3p	ENSGALG00000035338
gga-miR-1712-3p	ENSGALG00000015233
gga-miR-1712-3p	ENSGALG00000015252
gga-miR-1712-3p	ENSGALG00000015293
gga-miR-1712-3p	ENSGALG00000015330
gga-miR-1712-3p	ENSGALG00000015400
gga-miR-1712-3p	ENSGALG00000015403
gga-miR-1712-3p	ENSGALG00000024480
gga-miR-1712-3p	ENSGALG00000015495
gga-miR-1712-3p	ENSGALG00000028290
gga-miR-1712-3p	ENSGALG00000015763
gga-miR-1712-3p	ENSGALG00000015844
gga-miR-1712-3p	ENSGALG00000037076
gga-miR-1712-3p	ENSGALG00000027579
gga-miR-1712-3p	ENSGALG00000016070
gga-miR-1712-3p	ENSGALG00000016173
gga-miR-1712-3p	ENSGALG00000035696
gga-miR-1712-3p	ENSGALG00000016205
gga-miR-1712-3p	ENSGALG00000016224
gga-miR-1712-3p	ENSGALG00000016266
gga-miR-1712-3p	ENSGALG00000016549
gga-miR-1712-3p	ENSGALG00000016551
gga-miR-1712-3p	ENSGALG00000016559
gga-miR-1712-3p	ENSGALG00000016575
gga-miR-1712-3p	ENSGALG00000016579
gga-miR-1712-3p	ENSGALG00000041433
gga-miR-1712-3p	ENSGALG00000035266
gga-miR-1712-3p	ENSGALG00000016759
gga-miR-1712-3p	ENSGALG00000016769
gga-miR-1712-3p	ENSGALG00000016776
gga-miR-1712-3p	ENSGALG00000016791
gga-miR-1712-3p	ENSGALG00000016822
gga-miR-1712-3p	ENSGALG00000016828
gga-miR-1712-3p	ENSGALG00000016852
gga-miR-1712-3p	ENSGALG00000016854
gga-miR-1712-3p	ENSGALG00000016885
gga-miR-1712-3p	ENSGALG00000016890
gga-miR-1712-3p	ENSGALG00000016894
gga-miR-1712-3p	ENSGALG00000016898
gga-miR-1712-3p	ENSGALG00000016899
gga-miR-1712-3p	ENSGALG00000016921
gga-miR-1712-3p	ENSGALG00000016972
gga-miR-1712-3p	ENSGALG00000031567
gga-miR-1712-3p	ENSGALG00000017009
gga-miR-1712-3p	ENSGALG00000017010
gga-miR-1712-3p	ENSGALG00000017070
gga-miR-1712-3p	ENSGALG00000017071
gga-miR-1712-3p	ENSGALG00000017079
gga-miR-1712-3p	ENSGALG00000017111
gga-miR-1712-3p	ENSGALG00000017133
gga-miR-1712-3p	ENSGALG00000043421
gga-miR-1712-3p	ENSGALG00000026507
gga-miR-1712-3p	ENSGALG00000017172
gga-miR-1712-3p	ENSGALG00000038995
gga-miR-1712-3p	ENSGALG00000017179
gga-miR-1712-3p	ENSGALG00000017195
gga-miR-1712-3p	ENSGALG00000017219
gga-miR-1712-3p	ENSGALG00000000755
gga-miR-1712-3p	ENSGALG00000002774
gga-miR-1712-3p	ENSGALG00000003521
gga-miR-1712-3p	ENSGALG00000003759
gga-miR-1712-3p	ENSGALG00000003913
gga-miR-1712-3p	ENSGALG00000003985
gga-miR-1712-3p	ENSGALG00000004171
gga-miR-1712-3p	ENSGALG00000004261
gga-miR-1712-3p	ENSGALG00000034550
gga-miR-1712-3p	ENSGALG00000036680
gga-miR-1712-3p	ENSGALG00000004294
gga-miR-1712-3p	ENSGALG00000004304
gga-miR-1712-3p	ENSGALG00000037336
gga-miR-1712-3p	ENSGALG00000042839
gga-miR-1712-3p	ENSGALG00000032546
gga-miR-1712-3p	ENSGALG00000005703
gga-miR-1712-3p	ENSGALG00000033654
gga-miR-1712-3p	ENSGALG00000031348
gga-miR-1712-3p	ENSGALG00000006403
gga-miR-1712-3p	ENSGALG00000006505
gga-miR-1712-3p	ENSGALG00000007048
gga-miR-1712-3p	ENSGALG00000032366
gga-miR-1712-3p	ENSGALG00000033365
gga-miR-1712-3p	ENSGALG00000007437
gga-miR-1712-3p	ENSGALG00000034100
gga-miR-1712-3p	ENSGALG00000008208
gga-miR-1712-3p	ENSGALG00000008297
gga-miR-1712-3p	ENSGALG00000001817
gga-miR-1712-3p	ENSGALG00000002861
gga-miR-1712-3p	ENSGALG00000034649
gga-miR-1712-3p	ENSGALG00000021225
gga-miR-1712-3p	ENSGALG00000025819
gga-miR-1712-3p	ENSGALG00000004675
gga-miR-1712-3p	ENSGALG00000034534
gga-miR-1712-3p	ENSGALG00000004839
gga-miR-1712-3p	ENSGALG00000004943
gga-miR-1712-3p	ENSGALG00000034216
gga-miR-1712-3p	ENSGALG00000000908
gga-miR-1712-3p	ENSGALG00000041650
gga-miR-1712-3p	ENSGALG00000005391
gga-miR-1712-3p	ENSGALG00000005931
gga-miR-1712-3p	ENSGALG00000006944
gga-miR-1712-3p	ENSGALG00000007268
gga-miR-1712-3p	ENSGALG00000007284
gga-miR-1712-3p	ENSGALG00000008368
gga-miR-1712-3p	ENSGALG00000008407
gga-miR-1712-3p	ENSGALG00000041746
gga-miR-1712-3p	ENSGALG00000003672
gga-miR-1712-3p	ENSGALG00000003691
gga-miR-1712-3p	ENSGALG00000003702
gga-miR-1712-3p	ENSGALG00000003870
gga-miR-1712-3p	ENSGALG00000003919
gga-miR-1712-3p	ENSGALG00000004040
gga-miR-1712-3p	ENSGALG00000004588
gga-miR-1712-3p	ENSGALG00000004594
gga-miR-1712-3p	ENSGALG00000035804
gga-miR-1712-3p	ENSGALG00000006417
gga-miR-1712-3p	ENSGALG00000006462
gga-miR-1712-3p	ENSGALG00000041989
gga-miR-1712-3p	ENSGALG00000040854
gga-miR-1712-3p	ENSGALG00000003596
gga-miR-1712-3p	ENSGALG00000004436
gga-miR-1712-3p	ENSGALG00000040528
gga-miR-1712-3p	ENSGALG00000004759
gga-miR-1712-3p	ENSGALG00000004798
gga-miR-1712-3p	ENSGALG00000004902
gga-miR-1712-3p	ENSGALG00000005293
gga-miR-1712-3p	ENSGALG00000006286
gga-miR-1712-3p	ENSGALG00000007155
gga-miR-1712-3p	ENSGALG00000007291
gga-miR-1712-3p	ENSGALG00000007326
gga-miR-1712-3p	ENSGALG00000029820
gga-miR-1712-3p	ENSGALG00000037837
gga-miR-1712-3p	ENSGALG00000040128
gga-miR-1712-3p	ENSGALG00000001593
gga-miR-1712-3p	ENSGALG00000002056
gga-miR-1712-3p	ENSGALG00000002569
gga-miR-1712-3p	ENSGALG00000002742
gga-miR-1712-3p	ENSGALG00000002899
gga-miR-1712-3p	ENSGALG00000004190
gga-miR-1712-3p	ENSGALG00000005654
gga-miR-1712-3p	ENSGALG00000007102
gga-miR-1712-3p	ENSGALG00000007308
gga-miR-1712-3p	ENSGALG00000007393
gga-miR-1712-3p	ENSGALG00000039384
gga-miR-1712-3p	ENSGALG00000029223
gga-miR-1712-3p	ENSGALG00000008873
gga-miR-1712-3p	ENSGALG00000027734
gga-miR-1712-3p	ENSGALG00000004180
gga-miR-1712-3p	ENSGALG00000003204
gga-miR-1712-3p	ENSGALG00000028265
gga-miR-1712-3p	ENSGALG00000028167
gga-miR-1712-3p	ENSGALG00000029927
gga-miR-1712-3p	ENSGALG00000001118
gga-miR-1712-3p	ENSGALG00000001103
gga-miR-1712-3p	ENSGALG00000000993
gga-miR-1712-3p	ENSGALG00000033996
gga-miR-1712-3p	ENSGALG00000001036
gga-miR-1712-3p	ENSGALG00000026167
gga-miR-1712-3p	ENSGALG00000040244
gga-miR-1712-3p	ENSGALG00000001802
gga-miR-1712-3p	ENSGALG00000002219
gga-miR-1712-3p	ENSGALG00000003284
gga-miR-1712-3p	ENSGALG00000003476
gga-miR-1712-3p	ENSGALG00000003590
gga-miR-1712-3p	ENSGALG00000004237
gga-miR-1712-3p	ENSGALG00000007286
gga-miR-1712-3p	ENSGALG00000019761
gga-miR-1712-3p	ENSGALG00000027989
gga-miR-1712-3p	ENSGALG00000001654
gga-miR-1712-3p	ENSGALG00000001737
gga-miR-1712-3p	ENSGALG00000002501
gga-miR-1712-3p	ENSGALG00000002618
gga-miR-1712-3p	ENSGALG00000002653
gga-miR-1712-3p	ENSGALG00000002739
gga-miR-1712-3p	ENSGALG00000026822
gga-miR-1712-3p	ENSGALG00000042077
gga-miR-1712-3p	ENSGALG00000004082
gga-miR-1712-3p	ENSGALG00000004259
gga-miR-1712-3p	ENSGALG00000004628
gga-miR-1712-3p	ENSGALG00000042071
gga-miR-1712-3p	ENSGALG00000005084
gga-miR-1712-3p	ENSGALG00000005198
gga-miR-1712-3p	ENSGALG00000005269
gga-miR-1712-3p	ENSGALG00000005525
gga-miR-1712-3p	ENSGALG00000005702
gga-miR-1712-3p	ENSGALG00000005715
gga-miR-1712-3p	ENSGALG00000005834
gga-miR-1712-3p	ENSGALG00000005242
gga-miR-1712-3p	ENSGALG00000005305
gga-miR-1712-3p	ENSGALG00000006033
gga-miR-1712-3p	ENSGALG00000006461
gga-miR-1712-3p	ENSGALG00000033178
gga-miR-1712-3p	ENSGALG00000007435
gga-miR-1712-3p	ENSGALG00000007519
gga-miR-1712-3p	ENSGALG00000007547
gga-miR-1712-3p	ENSGALG00000031565
gga-miR-1712-3p	ENSGALG00000008704
gga-miR-1712-3p	ENSGALG00000040891
gga-miR-1712-3p	ENSGALG00000008728
gga-miR-1712-3p	ENSGALG00000008747
gga-miR-1712-3p	ENSGALG00000009365
gga-miR-1712-3p	ENSGALG00000009467
gga-miR-1712-3p	ENSGALG00000009475
gga-miR-1712-3p	ENSGALG00000009476
gga-miR-1712-3p	ENSGALG00000024485
gga-miR-1712-3p	ENSGALG00000009653
gga-miR-1712-3p	ENSGALG00000010259
gga-miR-1712-3p	ENSGALG00000010770
gga-miR-1712-3p	ENSGALG00000010976
gga-miR-1712-3p	ENSGALG00000011038
gga-miR-1712-3p	ENSGALG00000030081
gga-miR-1712-3p	ENSGALG00000011216
gga-miR-1712-3p	ENSGALG00000011243
gga-miR-1712-3p	ENSGALG00000011488
gga-miR-1712-3p	ENSGALG00000030493
gga-miR-1712-3p	ENSGALG00000036412
gga-miR-1712-3p	ENSGALG00000029266
gga-miR-1712-3p	ENSGALG00000037629
gga-miR-1712-3p	ENSGALG00000042063
gga-miR-1712-3p	ENSGALG00000031997
gga-miR-1712-3p	ENSGALG00000037669
gga-miR-1712-3p	ENSGALG00000031893
gga-miR-1712-3p	ENSGALG00000038089
gga-miR-1712-3p	ENSGALG00000012704
gga-miR-1712-3p	ENSGALG00000042858
gga-miR-1712-3p	ENSGALG00000019570
gga-miR-1712-3p	ENSGALG00000012782
gga-miR-1712-3p	ENSGALG00000012798
gga-miR-1712-3p	ENSGALG00000042481
gga-miR-1712-3p	ENSGALG00000013002
gga-miR-1712-3p	ENSGALG00000035699
gga-miR-1712-3p	ENSGALG00000013086
gga-miR-1712-3p	ENSGALG00000013102
gga-miR-1712-3p	ENSGALG00000013135
gga-miR-1712-3p	ENSGALG00000013189
gga-miR-1712-3p	ENSGALG00000013626
gga-miR-1712-3p	ENSGALG00000028682
gga-miR-1712-3p	ENSGALG00000019509
gga-miR-1712-3p	ENSGALG00000013887
gga-miR-1712-3p	ENSGALG00000013830
gga-miR-1712-3p	ENSGALG00000013794
gga-miR-1712-3p	ENSGALG00000000894
gga-miR-1712-3p	ENSGALG00000008399
gga-miR-1712-3p	ENSGALG00000014801
gga-miR-1712-3p	ENSGALG00000015151
gga-miR-1712-3p	ENSGALG00000036969
gga-miR-1712-3p	ENSGALG00000015269
gga-miR-1712-3p	ENSGALG00000030585
gga-miR-1712-3p	ENSGALG00000030112
gga-miR-1712-3p	ENSGALG00000036567
gga-miR-1712-3p	ENSGALG00000040097
gga-miR-1712-3p	ENSGALG00000035752
gga-miR-1712-3p	ENSGALG00000039690
gga-miR-1712-3p	ENSGALG00000035031
gga-miR-1712-3p	ENSGALG00000040167
gga-miR-1712-3p	ENSGALG00000029678
gga-miR-1712-3p	ENSGALG00000038915
gga-miR-1712-3p	ENSGALG00000033091
gga-miR-1712-3p	ENSGALG00000041353
gga-miR-1712-3p	ENSGALG00000041200
gga-miR-1712-3p	ENSGALG00000030626
gga-miR-1712-3p	ENSGALG00000034377
gga-miR-1712-3p	ENSGALG00000038364
gga-miR-1712-3p	ENSGALG00000032746
gga-miR-1712-3p	ENSGALG00000043193
gga-miR-1712-3p	ENSGALG00000043787
gga-miR-1712-3p	ENSGALG00000033950
gga-miR-1712-3p	ENSGALG00000043439
gga-miR-1712-3p	ENSGALG00000030128
gga-miR-1712-3p	ENSGALG00000033205
gga-miR-1712-3p	ENSGALG00000001492
gga-miR-1712-3p	ENSGALG00000033677
gga-miR-1712-3p	ENSGALG00000003523
gga-miR-1712-3p	ENSGALG00000004098
gga-miR-1712-3p	ENSGALG00000004143
gga-miR-1712-3p	ENSGALG00000030411
gga-miR-1712-3p	ENSGALG00000005531
gga-miR-1712-3p	ENSGALG00000005609
gga-miR-1712-3p	ENSGALG00000005700
gga-miR-1712-3p	ENSGALG00000006092
gga-miR-1712-3p	ENSGALG00000006101
gga-miR-1712-3p	ENSGALG00000006123
gga-miR-1712-3p	ENSGALG00000006604
gga-miR-1712-3p	ENSGALG00000006788
gga-miR-1712-3p	ENSGALG00000006791
gga-miR-1712-3p	ENSGALG00000007554
gga-miR-1712-3p	ENSGALG00000007575
gga-miR-1712-3p	ENSGALG00000007717
gga-miR-1712-3p	ENSGALG00000007994
gga-miR-1712-3p	ENSGALG00000008010
gga-miR-1712-3p	ENSGALG00000026906
gga-miR-1712-3p	ENSGALG00000008015
gga-miR-1712-3p	ENSGALG00000008045
gga-miR-1712-3p	ENSGALG00000041401
gga-miR-1712-3p	ENSGALG00000036214
gga-miR-1712-3p	ENSGALG00000000573
gga-miR-1712-3p	ENSGALG00000000980
gga-miR-1712-3p	ENSGALG00000001165
gga-miR-1712-3p	ENSGALG00000021683
gga-miR-1712-3p	ENSGALG00000001304
gga-miR-1712-3p	ENSGALG00000032413
gga-miR-1712-3p	ENSGALG00000001489
gga-miR-1712-3p	ENSGALG00000002606
gga-miR-1712-3p	ENSGALG00000002616
gga-miR-1712-3p	ENSGALG00000003358
gga-miR-1712-3p	ENSGALG00000003734
gga-miR-1712-3p	ENSGALG00000004590
gga-miR-1712-3p	ENSGALG00000041708
gga-miR-1712-3p	ENSGALG00000031343
gga-miR-1712-3p	ENSGALG00000010073
gga-miR-1712-3p	ENSGALG00000000235
gga-miR-1712-3p	ENSGALG00000000409
gga-miR-1712-3p	ENSGALG00000013878
gga-miR-1712-3p	ENSGALG00000037136
gga-miR-1712-3p	ENSGALG00000042598
gga-miR-1712-3p	ENSGALG00000000729
gga-miR-1712-3p	ENSGALG00000000855
gga-miR-1712-3p	ENSGALG00000001475
gga-miR-1712-3p	ENSGALG00000001996
gga-miR-1712-3p	ENSGALG00000002514
gga-miR-1712-3p	ENSGALG00000029244
gga-miR-1712-3p	ENSGALG00000003287
gga-miR-1712-3p	ENSGALG00000000466
gga-miR-1712-3p	ENSGALG00000006512
gga-miR-1712-3p	ENSGALG00000007839
gga-miR-1712-3p	ENSGALG00000032467
gga-miR-1712-3p	ENSGALG00000039891
gga-miR-1712-3p	ENSGALG00000014647
gga-miR-1712-3p	ENSGALG00000014656
gga-miR-1712-3p	ENSGALG00000000397
gga-miR-1712-3p	ENSGALG00000000362
gga-miR-1712-3p	ENSGALG00000028318
gga-miR-1712-3p	ENSGALG00000000668
gga-miR-1712-3p	ENSGALG00000000712
gga-miR-1712-3p	ENSGALG00000000724
gga-miR-1712-3p	ENSGALG00000001476
gga-miR-1712-3p	ENSGALG00000001816
gga-miR-1712-3p	ENSGALG00000035295
gga-miR-1712-3p	ENSGALG00000026692
gga-miR-1712-3p	ENSGALG00000003228
gga-miR-1712-3p	ENSGALG00000003247
gga-miR-1712-3p	ENSGALG00000043654
gga-miR-1712-3p	ENSGALG00000031332
gga-miR-1712-3p	ENSGALG00000029142
gga-miR-1712-3p	ENSGALG00000003359
gga-miR-1712-3p	ENSGALG00000003261
gga-miR-1712-3p	ENSGALG00000000835
gga-miR-1712-3p	ENSGALG00000000996
gga-miR-1712-3p	ENSGALG00000032469
gga-miR-1712-3p	ENSGALG00000003572
gga-miR-1712-3p	ENSGALG00000003703
gga-miR-1712-3p	ENSGALG00000003717
gga-miR-1712-3p	ENSGALG00000003778
gga-miR-1712-3p	ENSGALG00000026850
gga-miR-1712-3p	ENSGALG00000034048
gga-miR-1712-3p	ENSGALG00000007832
gga-miR-1712-3p	ENSGALG00000008139
gga-miR-1712-3p	ENSGALG00000027632
gga-miR-1712-3p	ENSGALG00000008176
gga-miR-1712-3p	ENSGALG00000034768
gga-miR-1712-3p	ENSGALG00000009056
gga-miR-1712-3p	ENSGALG00000009047
gga-miR-1712-3p	ENSGALG00000008960
gga-miR-1712-3p	ENSGALG00000008930
gga-miR-1712-3p	ENSGALG00000008837
gga-miR-1712-3p	ENSGALG00000008698
gga-miR-1712-3p	ENSGALG00000009233
gga-miR-1712-3p	ENSGALG00000009246
gga-miR-1712-3p	ENSGALG00000020078
gga-miR-1712-3p	ENSGALG00000026009
gga-miR-1712-3p	ENSGALG00000009331
gga-miR-1712-3p	ENSGALG00000009576
gga-miR-1712-3p	ENSGALG00000009871
gga-miR-1712-3p	ENSGALG00000030691
gga-miR-1712-3p	ENSGALG00000010017
gga-miR-1712-3p	ENSGALG00000010039
gga-miR-1712-3p	ENSGALG00000010127
gga-miR-1712-3p	ENSGALG00000010571
gga-miR-1712-3p	ENSGALG00000032640
gga-miR-1712-3p	ENSGALG00000010621
gga-miR-1712-3p	ENSGALG00000010641
gga-miR-1712-3p	ENSGALG00000027440
gga-miR-1712-3p	ENSGALG00000010678
gga-miR-1712-3p	ENSGALG00000039772
gga-miR-1712-3p	ENSGALG00000010778
gga-miR-1712-3p	ENSGALG00000041422
gga-miR-1712-3p	ENSGALG00000036218
gga-miR-1712-3p	ENSGALG00000011192
gga-miR-1712-3p	ENSGALG00000011287
gga-miR-1712-3p	ENSGALG00000011555
gga-miR-1712-3p	ENSGALG00000011637
gga-miR-1712-3p	ENSGALG00000012275
gga-miR-1712-3p	ENSGALG00000026034
gga-miR-1712-3p	ENSGALG00000013742
gga-miR-1712-3p	ENSGALG00000013765
gga-miR-1712-3p	ENSGALG00000013780
gga-miR-1712-3p	ENSGALG00000013962
gga-miR-1712-3p	ENSGALG00000013980
gga-miR-1712-3p	ENSGALG00000019961
gga-miR-1712-3p	ENSGALG00000013993
gga-miR-1712-3p	ENSGALG00000034374
gga-miR-1712-3p	ENSGALG00000014828
gga-miR-1712-3p	ENSGALG00000015001
gga-miR-1712-3p	ENSGALG00000015022
gga-miR-1712-3p	ENSGALG00000015305
gga-miR-1712-3p	ENSGALG00000015471
gga-miR-1712-3p	ENSGALG00000042116
gga-miR-1712-3p	ENSGALG00000015800
gga-miR-1712-3p	ENSGALG00000015901
gga-miR-1712-3p	ENSGALG00000016276
gga-miR-1712-3p	ENSGALG00000016329
gga-miR-1712-3p	ENSGALG00000036189
gga-miR-1712-3p	ENSGALG00000039606
gga-miR-1712-3p	ENSGALG00000016427
gga-miR-1712-3p	ENSGALG00000016443
gga-miR-1712-3p	ENSGALG00000016447
gga-miR-1712-3p	ENSGALG00000016491
gga-miR-1712-3p	ENSGALG00000016649
gga-miR-1712-3p	ENSGALG00000016662
gga-miR-1712-3p	ENSGALG00000030016
gga-miR-1712-3p	ENSGALG00000046639
gga-miR-1712-3p	ENSGALG00000004198
gga-miR-1712-3p	ENSGALG00000004831
gga-miR-1712-3p	ENSGALG00000005507
gga-miR-1712-3p	ENSGALG00000005982
gga-miR-1712-3p	ENSGALG00000006049
gga-miR-1712-3p	ENSGALG00000006127
gga-miR-1712-3p	ENSGALG00000027199
gga-miR-1712-3p	ENSGALG00000006412
gga-miR-1712-3p	ENSGALG00000030791
gga-miR-1712-3p	ENSGALG00000006851
gga-miR-1712-3p	ENSGALG00000040956
gga-miR-1712-3p	ENSGALG00000008076
gga-miR-1712-3p	ENSGALG00000008611
gga-miR-1712-3p	ENSGALG00000008648
gga-miR-1712-3p	ENSGALG00000020260
gga-miR-1712-3p	ENSGALG00000009257
gga-miR-1712-3p	ENSGALG00000009266
gga-miR-1712-3p	ENSGALG00000009405
gga-miR-1712-3p	ENSGALG00000042411
gga-miR-1712-3p	ENSGALG00000009719
gga-miR-1712-3p	ENSGALG00000009732
gga-miR-1712-3p	ENSGALG00000009868
gga-miR-1712-3p	ENSGALG00000010006
gga-miR-1712-3p	ENSGALG00000010013
gga-miR-1712-3p	ENSGALG00000010019
gga-miR-1712-3p	ENSGALG00000010201
gga-miR-1712-3p	ENSGALG00000010379
gga-miR-1712-3p	ENSGALG00000010535
gga-miR-1712-3p	ENSGALG00000011109
gga-miR-1712-3p	ENSGALG00000011266
gga-miR-1712-3p	ENSGALG00000011543
gga-miR-1712-3p	ENSGALG00000028501
gga-miR-1712-3p	ENSGALG00000011612
gga-miR-1712-3p	ENSGALG00000011680
gga-miR-1712-3p	ENSGALG00000011962
gga-miR-1712-3p	ENSGALG00000012211
gga-miR-1712-3p	ENSGALG00000000055
gga-miR-1712-3p	ENSGALG00000012311
gga-miR-1712-3p	ENSGALG00000013627
gga-miR-1712-3p	ENSGALG00000013649
gga-miR-1712-3p	ENSGALG00000013776
gga-miR-1712-3p	ENSGALG00000038634
gga-miR-1712-3p	ENSGALG00000013968
gga-miR-1712-3p	ENSGALG00000014355
gga-miR-1712-3p	ENSGALG00000031538
gga-miR-1712-3p	ENSGALG00000014496
gga-miR-1712-3p	ENSGALG00000014501
gga-miR-1712-3p	ENSGALG00000041203
gga-miR-1712-3p	ENSGALG00000015710
gga-miR-1712-3p	ENSGALG00000015712
gga-miR-1712-3p	ENSGALG00000015786
gga-miR-1712-3p	ENSGALG00000034225
gga-miR-1712-3p	ENSGALG00000027778
gga-miR-1712-3p	ENSGALG00000013297
gga-miR-1712-3p	ENSGALG00000012194
gga-miR-1712-3p	ENSGALG00000012163
gga-miR-1712-3p	ENSGALG00000038775
gga-miR-1712-3p	ENSGALG00000005815
gga-miR-1712-3p	ENSGALG00000005998
gga-miR-1712-3p	ENSGALG00000042340
gga-miR-1712-3p	ENSGALG00000035282
gga-miR-1712-3p	ENSGALG00000006697
gga-miR-1712-3p	ENSGALG00000006799
gga-miR-1712-3p	ENSGALG00000006856
gga-miR-1712-3p	ENSGALG00000007287
gga-miR-1712-3p	ENSGALG00000029892
gga-miR-1712-3p	ENSGALG00000013532
gga-miR-1712-3p	ENSGALG00000014069
gga-miR-1712-3p	ENSGALG00000008122
gga-miR-1712-3p	ENSGALG00000008218
gga-miR-1712-3p	ENSGALG00000008438
gga-miR-1712-3p	ENSGALG00000008553
gga-miR-1712-3p	ENSGALG00000008991
gga-miR-1712-3p	ENSGALG00000009185
gga-miR-1712-3p	ENSGALG00000009332
gga-miR-1712-3p	ENSGALG00000009400
gga-miR-1712-3p	ENSGALG00000009438
gga-miR-1712-3p	ENSGALG00000009456
gga-miR-1712-3p	ENSGALG00000014537
gga-miR-1712-3p	ENSGALG00000009801
gga-miR-1712-3p	ENSGALG00000009850
gga-miR-1712-3p	ENSGALG00000009983
gga-miR-1712-3p	ENSGALG00000029022
gga-miR-1712-3p	ENSGALG00000010034
gga-miR-1712-3p	ENSGALG00000010052
gga-miR-1712-3p	ENSGALG00000010576
gga-miR-1712-3p	ENSGALG00000026445
gga-miR-1712-3p	ENSGALG00000010680
gga-miR-1712-3p	ENSGALG00000010811
gga-miR-1712-3p	ENSGALG00000031062
gga-miR-1712-3p	ENSGALG00000011690
gga-miR-1712-3p	ENSGALG00000011801
gga-miR-1712-3p	ENSGALG00000011910
gga-miR-1712-3p	ENSGALG00000031966
gga-miR-1712-3p	ENSGALG00000012105
gga-miR-1712-3p	ENSGALG00000035023
gga-miR-1712-3p	ENSGALG00000012339
gga-miR-1712-3p	ENSGALG00000012466
gga-miR-1712-3p	ENSGALG00000029863
gga-miR-1712-3p	ENSGALG00000002421
gga-miR-1712-3p	ENSGALG00000002624
gga-miR-1712-3p	ENSGALG00000002769
gga-miR-1712-3p	ENSGALG00000002967
gga-miR-1712-3p	ENSGALG00000003085
gga-miR-1712-3p	ENSGALG00000004156
gga-miR-1712-3p	ENSGALG00000004174
gga-miR-1712-3p	ENSGALG00000004809
gga-miR-1712-3p	ENSGALG00000005070
gga-miR-1712-3p	ENSGALG00000005086
gga-miR-1712-3p	ENSGALG00000028250
gga-miR-1712-3p	ENSGALG00000006626
gga-miR-1712-3p	ENSGALG00000032234
gga-miR-1712-3p	ENSGALG00000008870
gga-miR-1712-3p	ENSGALG00000009091
gga-miR-1712-3p	ENSGALG00000032289
gga-miR-1712-3p	ENSGALG00000041417
gga-miR-1712-3p	ENSGALG00000010491
gga-miR-1712-3p	ENSGALG00000036257
gga-miR-1712-3p	ENSGALG00000031112
gga-miR-1712-3p	ENSGALG00000002763
gga-miR-1712-3p	ENSGALG00000002891
gga-miR-1712-3p	ENSGALG00000002921
gga-miR-1712-3p	ENSGALG00000008128
gga-miR-1712-3p	ENSGALG00000036471
gga-miR-1712-3p	ENSGALG00000008240
gga-miR-1712-3p	ENSGALG00000008381
gga-miR-1712-3p	ENSGALG00000034101
gga-miR-1712-3p	ENSGALG00000008818
gga-miR-1712-3p	ENSGALG00000009846
gga-miR-1712-3p	ENSGALG00000027793
gga-miR-1712-3p	ENSGALG00000011009
gga-miR-1712-3p	ENSGALG00000011131
gga-miR-1712-3p	ENSGALG00000011650
gga-miR-1712-3p	ENSGALG00000012082
gga-miR-1712-3p	ENSGALG00000028046
gga-miR-1712-3p	ENSGALG00000012444
gga-miR-1712-3p	ENSGALG00000012462
gga-miR-1712-3p	ENSGALG00000039327
gga-miR-1712-3p	ENSGALG00000002106
gga-miR-1712-3p	ENSGALG00000038411
gga-miR-1712-3p	ENSGALG00000037219
gga-miR-1712-3p	ENSGALG00000045555
gga-miR-1712-3p	ENSGALG00000020879
gga-miR-1712-3p	ENSGALG00000005478
gga-miR-1712-3p	ENSGALG00000029582
gga-miR-1712-3p	ENSGALG00000006188
gga-miR-1712-3p	ENSGALG00000028935
gga-miR-1712-3p	ENSGALG00000036789
gga-miR-1712-3p	ENSGALG00000010279
gga-miR-1712-3p	ENSGALG00000010287
gga-miR-1712-3p	ENSGALG00000010481
gga-miR-1712-3p	ENSGALG00000010924
gga-miR-1712-3p	ENSGALG00000020614
gga-miR-1712-3p	ENSGALG00000011229
gga-miR-1712-3p	ENSGALG00000040889
gga-miR-1712-3p	ENSGALG00000034512
gga-miR-1712-3p	ENSGALG00000002169
gga-miR-1712-3p	ENSGALG00000006539
gga-miR-1712-3p	ENSGALG00000006408
gga-miR-1712-3p	ENSGALG00000006395
gga-miR-1712-3p	ENSGALG00000029102
gga-miR-1712-3p	ENSGALG00000005158
gga-miR-1712-3p	ENSGALG00000004946
gga-miR-1712-3p	ENSGALG00000025759
gga-miR-1712-3p	ENSGALG00000002729
gga-miR-1712-3p	ENSGALG00000026862
gga-miR-1712-3p	ENSGALG00000007485
gga-miR-1712-3p	ENSGALG00000008601
gga-miR-1712-3p	ENSGALG00000008646
gga-miR-1712-3p	ENSGALG00000008839
gga-miR-1712-3p	ENSGALG00000013759
gga-miR-1712-3p	ENSGALG00000009559
gga-miR-1712-3p	ENSGALG00000009654
gga-miR-1712-3p	ENSGALG00000010269
gga-miR-1712-3p	ENSGALG00000040367
gga-miR-1712-3p	ENSGALG00000010399
gga-miR-1712-3p	ENSGALG00000027591
gga-miR-1712-3p	ENSGALG00000010410
gga-miR-1712-3p	ENSGALG00000034102
gga-miR-1712-3p	ENSGALG00000030736
gga-miR-1712-3p	ENSGALG00000035921
gga-miR-1712-3p	ENSGALG00000032574
gga-miR-1712-3p	ENSGALG00000043565
gga-miR-1712-3p	ENSGALG00000033384
gga-miR-1712-3p	ENSGALG00000042716
gga-miR-1712-3p	ENSGALG00000039979
gga-miR-1712-3p	ENSGALG00000037694
gga-miR-1712-3p	ENSGALG00000043289
gga-miR-1712-3p	ENSGALG00000030410
gga-miR-1712-3p	ENSGALG00000044669
gga-miR-1712-3p	ENSGALG00000031478
gga-miR-1712-3p	ENSGALG00000031740
gga-miR-1712-3p	ENSGALG00000032967
gga-miR-1712-3p	ENSGALG00000033283
gga-miR-1712-3p	ENSGALG00000036362
gga-miR-1712-3p	ENSGALG00000038594
gga-miR-1712-3p	ENSGALG00000035142
gga-miR-1712-3p	ENSGALG00000042035
gga-miR-1712-3p	ENSGALG00000034896
gga-miR-1712-3p	ENSGALG00000041095
gga-miR-1712-3p	ENSGALG00000035541
gga-miR-1712-3p	ENSGALG00000029385
gga-miR-1712-3p	ENSGALG00000037093
gga-miR-1712-3p	ENSGALG00000031267
gga-miR-1712-3p	ENSGALG00000037213
gga-miR-1712-3p	ENSGALG00000031228
gga-miR-1712-3p	ENSGALG00000036571
gga-miR-1712-3p	ENSGALG00000037021
gga-miR-1712-3p	ENSGALG00000030666
gga-miR-1712-3p	ENSGALG00000031246
gga-miR-1712-3p	ENSGALG00000032330
gga-miR-1712-3p	ENSGALG00000032745
gga-miR-1712-3p	ENSGALG00000035795
gga-miR-1712-3p	ENSGALG00000035773
gga-miR-1712-3p	ENSGALG00000017405
gga-miR-1712-3p	ENSGALG00000003547
gga-miR-1712-3p	ENSGALG00000014877
gga-miR-1712-3p	ENSGALG00000014908
gga-miR-1712-3p	ENSGALG00000028026
gga-miR-1712-3p	ENSGALG00000020569
gga-miR-1712-3p	ENSGALG00000031991
gga-miR-1712-3p	ENSGALG00000014798
gga-miR-1712-3p	ENSGALG00000005441
gga-miR-1712-3p	ENSGALG00000015101
gga-miR-1712-3p	ENSGALG00000015091
gga-miR-1712-3p	ENSGALG00000015109
gga-miR-1712-3p	ENSGALG00000015147
gga-miR-1712-3p	ENSGALG00000034846
gga-miR-1712-3p	ENSGALG00000015156
gga-miR-1712-3p	ENSGALG00000015177
gga-miR-1712-3p	ENSGALG00000012618
gga-miR-1712-3p	ENSGALG00000012620
gga-miR-1712-3p	ENSGALG00000010688
gga-miR-1712-3p	ENSGALG00000037299
gga-miR-1712-3p	ENSGALG00000000218
gga-miR-1712-3p	ENSGALG00000015425
gga-miR-1712-3p	ENSGALG00000029034
gga-miR-1712-3p	ENSGALG00000014684
gga-miR-1712-3p	ENSGALG00000014673
gga-miR-1712-3p	ENSGALG00000027932
gga-miR-1712-3p	ENSGALG00000015548
gga-miR-1712-3p	ENSGALG00000015656
gga-miR-1712-3p	ENSGALG00000012350
gga-miR-1712-3p	ENSGALG00000002162
gga-miR-1712-3p	ENSGALG00000002250
gga-miR-1712-3p	ENSGALG00000002358
gga-miR-1712-3p	ENSGALG00000029118
gga-miR-1727	ENSGALG00000035824
gga-miR-1727	ENSGALG00000034366
gga-miR-1727	ENSGALG00000043178
gga-miR-1727	ENSGALG00000031975
gga-miR-1727	ENSGALG00000008048
gga-miR-1727	ENSGALG00000008437
gga-miR-1727	ENSGALG00000006489
gga-miR-1727	ENSGALG00000006409
gga-miR-1727	ENSGALG00000035563
gga-miR-1727	ENSGALG00000014575
gga-miR-1727	ENSGALG00000042764
gga-miR-1727	ENSGALG00000013018
gga-miR-1727	ENSGALG00000040023
gga-miR-1727	ENSGALG00000033997
gga-miR-1727	ENSGALG00000008975
gga-miR-1727	ENSGALG00000036883
gga-miR-1727	ENSGALG00000009547
gga-miR-1727	ENSGALG00000009595
gga-miR-1727	ENSGALG00000009604
gga-miR-1727	ENSGALG00000008497
gga-miR-1727	ENSGALG00000009730
gga-miR-1727	ENSGALG00000009842
gga-miR-1727	ENSGALG00000009975
gga-miR-1727	ENSGALG00000010044
gga-miR-1727	ENSGALG00000040855
gga-miR-1727	ENSGALG00000010227
gga-miR-1727	ENSGALG00000041094
gga-miR-1727	ENSGALG00000026490
gga-miR-1727	ENSGALG00000011206
gga-miR-1727	ENSGALG00000035493
gga-miR-1727	ENSGALG00000030515
gga-miR-1727	ENSGALG00000033709
gga-miR-1727	ENSGALG00000043701
gga-miR-1727	ENSGALG00000011514
gga-miR-1727	ENSGALG00000041122
gga-miR-1727	ENSGALG00000011742
gga-miR-1727	ENSGALG00000011798
gga-miR-1727	ENSGALG00000028016
gga-miR-1727	ENSGALG00000011897
gga-miR-1727	ENSGALG00000011931
gga-miR-1727	ENSGALG00000011953
gga-miR-1727	ENSGALG00000011970
gga-miR-1727	ENSGALG00000012007
gga-miR-1727	ENSGALG00000012150
gga-miR-1727	ENSGALG00000030783
gga-miR-1727	ENSGALG00000012272
gga-miR-1727	ENSGALG00000012290
gga-miR-1727	ENSGALG00000012410
gga-miR-1727	ENSGALG00000012454
gga-miR-1727	ENSGALG00000025881
gga-miR-1727	ENSGALG00000012550
gga-miR-1727	ENSGALG00000012694
gga-miR-1727	ENSGALG00000029616
gga-miR-1727	ENSGALG00000030933
gga-miR-1727	ENSGALG00000012756
gga-miR-1727	ENSGALG00000040666
gga-miR-1727	ENSGALG00000012850
gga-miR-1727	ENSGALG00000012944
gga-miR-1727	ENSGALG00000012958
gga-miR-1727	ENSGALG00000013039
gga-miR-1727	ENSGALG00000013069
gga-miR-1727	ENSGALG00000033471
gga-miR-1727	ENSGALG00000014031
gga-miR-1727	ENSGALG00000014084
gga-miR-1727	ENSGALG00000014222
gga-miR-1727	ENSGALG00000013911
gga-miR-1727	ENSGALG00000012921
gga-miR-1727	ENSGALG00000040393
gga-miR-1727	ENSGALG00000026896
gga-miR-1727	ENSGALG00000040734
gga-miR-1727	ENSGALG00000013420
gga-miR-1727	ENSGALG00000014263
gga-miR-1727	ENSGALG00000014362
gga-miR-1727	ENSGALG00000014426
gga-miR-1727	ENSGALG00000013565
gga-miR-1727	ENSGALG00000032599
gga-miR-1727	ENSGALG00000014528
gga-miR-1727	ENSGALG00000014750
gga-miR-1727	ENSGALG00000031890
gga-miR-1727	ENSGALG00000014800
gga-miR-1727	ENSGALG00000039461
gga-miR-1727	ENSGALG00000014949
gga-miR-1727	ENSGALG00000014970
gga-miR-1727	ENSGALG00000015075
gga-miR-1727	ENSGALG00000015123
gga-miR-1727	ENSGALG00000039538
gga-miR-1727	ENSGALG00000015185
gga-miR-1727	ENSGALG00000015273
gga-miR-1727	ENSGALG00000015275
gga-miR-1727	ENSGALG00000015327
gga-miR-1727	ENSGALG00000015346
gga-miR-1727	ENSGALG00000015355
gga-miR-1727	ENSGALG00000019215
gga-miR-1727	ENSGALG00000040426
gga-miR-1727	ENSGALG00000015473
gga-miR-1727	ENSGALG00000024480
gga-miR-1727	ENSGALG00000039452
gga-miR-1727	ENSGALG00000015774
gga-miR-1727	ENSGALG00000032660
gga-miR-1727	ENSGALG00000016014
gga-miR-1727	ENSGALG00000016024
gga-miR-1727	ENSGALG00000036556
gga-miR-1727	ENSGALG00000016062
gga-miR-1727	ENSGALG00000016173
gga-miR-1727	ENSGALG00000016198
gga-miR-1727	ENSGALG00000041988
gga-miR-1727	ENSGALG00000035696
gga-miR-1727	ENSGALG00000016205
gga-miR-1727	ENSGALG00000045925
gga-miR-1727	ENSGALG00000016224
gga-miR-1727	ENSGALG00000016232
gga-miR-1727	ENSGALG00000016266
gga-miR-1727	ENSGALG00000027198
gga-miR-1727	ENSGALG00000016281
gga-miR-1727	ENSGALG00000016345
gga-miR-1727	ENSGALG00000016351
gga-miR-1727	ENSGALG00000016410
gga-miR-1727	ENSGALG00000016559
gga-miR-1727	ENSGALG00000016568
gga-miR-1727	ENSGALG00000016578
gga-miR-1727	ENSGALG00000040006
gga-miR-1727	ENSGALG00000029002
gga-miR-1727	ENSGALG00000016702
gga-miR-1727	ENSGALG00000016721
gga-miR-1727	ENSGALG00000016776
gga-miR-1727	ENSGALG00000016796
gga-miR-1727	ENSGALG00000026677
gga-miR-1727	ENSGALG00000016834
gga-miR-1727	ENSGALG00000016886
gga-miR-1727	ENSGALG00000016894
gga-miR-1727	ENSGALG00000016898
gga-miR-1727	ENSGALG00000016906
gga-miR-1727	ENSGALG00000016909
gga-miR-1727	ENSGALG00000042685
gga-miR-1727	ENSGALG00000016945
gga-miR-1727	ENSGALG00000016949
gga-miR-1727	ENSGALG00000016971
gga-miR-1727	ENSGALG00000016986
gga-miR-1727	ENSGALG00000016997
gga-miR-1727	ENSGALG00000022733
gga-miR-1727	ENSGALG00000017010
gga-miR-1727	ENSGALG00000017015
gga-miR-1727	ENSGALG00000017032
gga-miR-1727	ENSGALG00000017040
gga-miR-1727	ENSGALG00000017047
gga-miR-1727	ENSGALG00000019087
gga-miR-1727	ENSGALG00000017053
gga-miR-1727	ENSGALG00000017062
gga-miR-1727	ENSGALG00000017070
gga-miR-1727	ENSGALG00000017071
gga-miR-1727	ENSGALG00000017072
gga-miR-1727	ENSGALG00000026781
gga-miR-1727	ENSGALG00000027035
gga-miR-1727	ENSGALG00000043035
gga-miR-1727	ENSGALG00000017135
gga-miR-1727	ENSGALG00000034473
gga-miR-1727	ENSGALG00000026507
gga-miR-1727	ENSGALG00000017163
gga-miR-1727	ENSGALG00000017172
gga-miR-1727	ENSGALG00000038995
gga-miR-1727	ENSGALG00000017179
gga-miR-1727	ENSGALG00000017183
gga-miR-1727	ENSGALG00000017200
gga-miR-1727	ENSGALG00000017201
gga-miR-1727	ENSGALG00000014066
gga-miR-1727	ENSGALG00000040478
gga-miR-1727	ENSGALG00000000839
gga-miR-1727	ENSGALG00000042572
gga-miR-1727	ENSGALG00000028273
gga-miR-1727	ENSGALG00000027762
gga-miR-1727	ENSGALG00000017321
gga-miR-1727	ENSGALG00000017319
gga-miR-1727	ENSGALG00000017318
gga-miR-1727	ENSGALG00000017312
gga-miR-1727	ENSGALG00000017307
gga-miR-1727	ENSGALG00000031408
gga-miR-1727	ENSGALG00000002189
gga-miR-1727	ENSGALG00000045264
gga-miR-1727	ENSGALG00000001711
gga-miR-1727	ENSGALG00000001325
gga-miR-1727	ENSGALG00000001394
gga-miR-1727	ENSGALG00000001412
gga-miR-1727	ENSGALG00000001470
gga-miR-1727	ENSGALG00000001615
gga-miR-1727	ENSGALG00000002925
gga-miR-1727	ENSGALG00000002952
gga-miR-1727	ENSGALG00000039897
gga-miR-1727	ENSGALG00000003521
gga-miR-1727	ENSGALG00000003759
gga-miR-1727	ENSGALG00000003985
gga-miR-1727	ENSGALG00000004261
gga-miR-1727	ENSGALG00000036680
gga-miR-1727	ENSGALG00000004387
gga-miR-1727	ENSGALG00000032858
gga-miR-1727	ENSGALG00000017370
gga-miR-1727	ENSGALG00000039307
gga-miR-1727	ENSGALG00000004696
gga-miR-1727	ENSGALG00000030049
gga-miR-1727	ENSGALG00000031348
gga-miR-1727	ENSGALG00000023440
gga-miR-1727	ENSGALG00000006702
gga-miR-1727	ENSGALG00000007048
gga-miR-1727	ENSGALG00000032366
gga-miR-1727	ENSGALG00000021027
gga-miR-1727	ENSGALG00000007695
gga-miR-1727	ENSGALG00000007711
gga-miR-1727	ENSGALG00000028906
gga-miR-1727	ENSGALG00000008095
gga-miR-1727	ENSGALG00000026448
gga-miR-1727	ENSGALG00000008187
gga-miR-1727	ENSGALG00000008256
gga-miR-1727	ENSGALG00000008297
gga-miR-1727	ENSGALG00000012836
gga-miR-1727	ENSGALG00000029714
gga-miR-1727	ENSGALG00000008341
gga-miR-1727	ENSGALG00000042029
gga-miR-1727	ENSGALG00000008385
gga-miR-1727	ENSGALG00000035604
gga-miR-1727	ENSGALG00000034373
gga-miR-1727	ENSGALG00000029268
gga-miR-1727	ENSGALG00000001201
gga-miR-1727	ENSGALG00000001602
gga-miR-1727	ENSGALG00000001647
gga-miR-1727	ENSGALG00000001722
gga-miR-1727	ENSGALG00000001817
gga-miR-1727	ENSGALG00000002237
gga-miR-1727	ENSGALG00000002531
gga-miR-1727	ENSGALG00000023828
gga-miR-1727	ENSGALG00000002853
gga-miR-1727	ENSGALG00000002861
gga-miR-1727	ENSGALG00000003010
gga-miR-1727	ENSGALG00000003293
gga-miR-1727	ENSGALG00000003574
gga-miR-1727	ENSGALG00000003891
gga-miR-1727	ENSGALG00000004648
gga-miR-1727	ENSGALG00000004839
gga-miR-1727	ENSGALG00000005140
gga-miR-1727	ENSGALG00000039985
gga-miR-1727	ENSGALG00000005361
gga-miR-1727	ENSGALG00000031983
gga-miR-1727	ENSGALG00000005503
gga-miR-1727	ENSGALG00000033137
gga-miR-1727	ENSGALG00000017644
gga-miR-1727	ENSGALG00000033063
gga-miR-1727	ENSGALG00000043105
gga-miR-1727	ENSGALG00000006099
gga-miR-1727	ENSGALG00000007272
gga-miR-1727	ENSGALG00000006250
gga-miR-1727	ENSGALG00000035225
gga-miR-1727	ENSGALG00000006161
gga-miR-1727	ENSGALG00000000129
gga-miR-1727	ENSGALG00000027482
gga-miR-1727	ENSGALG00000000699
gga-miR-1727	ENSGALG00000000787
gga-miR-1727	ENSGALG00000000848
gga-miR-1727	ENSGALG00000000903
gga-miR-1727	ENSGALG00000000908
gga-miR-1727	ENSGALG00000002131
gga-miR-1727	ENSGALG00000026152
gga-miR-1727	ENSGALG00000033303
gga-miR-1727	ENSGALG00000002908
gga-miR-1727	ENSGALG00000002919
gga-miR-1727	ENSGALG00000003806
gga-miR-1727	ENSGALG00000003977
gga-miR-1727	ENSGALG00000042984
gga-miR-1727	ENSGALG00000004517
gga-miR-1727	ENSGALG00000039288
gga-miR-1727	ENSGALG00000004661
gga-miR-1727	ENSGALG00000004670
gga-miR-1727	ENSGALG00000004684
gga-miR-1727	ENSGALG00000038850
gga-miR-1727	ENSGALG00000026891
gga-miR-1727	ENSGALG00000005363
gga-miR-1727	ENSGALG00000005688
gga-miR-1727	ENSGALG00000005696
gga-miR-1727	ENSGALG00000005701
gga-miR-1727	ENSGALG00000005713
gga-miR-1727	ENSGALG00000005972
gga-miR-1727	ENSGALG00000005999
gga-miR-1727	ENSGALG00000006824
gga-miR-1727	ENSGALG00000028227
gga-miR-1727	ENSGALG00000029576
gga-miR-1727	ENSGALG00000007152
gga-miR-1727	ENSGALG00000007467
gga-miR-1727	ENSGALG00000007652
gga-miR-1727	ENSGALG00000038904
gga-miR-1727	ENSGALG00000008267
gga-miR-1727	ENSGALG00000008368
gga-miR-1727	ENSGALG00000044813
gga-miR-1727	ENSGALG00000008473
gga-miR-1727	ENSGALG00000008506
gga-miR-1727	ENSGALG00000001099
gga-miR-1727	ENSGALG00000001132
gga-miR-1727	ENSGALG00000001768
gga-miR-1727	ENSGALG00000001726
gga-miR-1727	ENSGALG00000001718
gga-miR-1727	ENSGALG00000001364
gga-miR-1727	ENSGALG00000002863
gga-miR-1727	ENSGALG00000002868
gga-miR-1727	ENSGALG00000041754
gga-miR-1727	ENSGALG00000014054
gga-miR-1727	ENSGALG00000026159
gga-miR-1727	ENSGALG00000029109
gga-miR-1727	ENSGALG00000002971
gga-miR-1727	ENSGALG00000003285
gga-miR-1727	ENSGALG00000024172
gga-miR-1727	ENSGALG00000032567
gga-miR-1727	ENSGALG00000003691
gga-miR-1727	ENSGALG00000017362
gga-miR-1727	ENSGALG00000003950
gga-miR-1727	ENSGALG00000040109
gga-miR-1727	ENSGALG00000004040
gga-miR-1727	ENSGALG00000004184
gga-miR-1727	ENSGALG00000005679
gga-miR-1727	ENSGALG00000006076
gga-miR-1727	ENSGALG00000014381
gga-miR-1727	ENSGALG00000031487
gga-miR-1727	ENSGALG00000034187
gga-miR-1727	ENSGALG00000043085
gga-miR-1727	ENSGALG00000007404
gga-miR-1727	ENSGALG00000007642
gga-miR-1727	ENSGALG00000040854
gga-miR-1727	ENSGALG00000002981
gga-miR-1727	ENSGALG00000003143
gga-miR-1727	ENSGALG00000028876
gga-miR-1727	ENSGALG00000003596
gga-miR-1727	ENSGALG00000038515
gga-miR-1727	ENSGALG00000004398
gga-miR-1727	ENSGALG00000004420
gga-miR-1727	ENSGALG00000004629
gga-miR-1727	ENSGALG00000004759
gga-miR-1727	ENSGALG00000029817
gga-miR-1727	ENSGALG00000004798
gga-miR-1727	ENSGALG00000004834
gga-miR-1727	ENSGALG00000031214
gga-miR-1727	ENSGALG00000004953
gga-miR-1727	ENSGALG00000005028
gga-miR-1727	ENSGALG00000021040
gga-miR-1727	ENSGALG00000005589
gga-miR-1727	ENSGALG00000005878
gga-miR-1727	ENSGALG00000005888
gga-miR-1727	ENSGALG00000005938
gga-miR-1727	ENSGALG00000027592
gga-miR-1727	ENSGALG00000006122
gga-miR-1727	ENSGALG00000006156
gga-miR-1727	ENSGALG00000006286
gga-miR-1727	ENSGALG00000006771
gga-miR-1727	ENSGALG00000030534
gga-miR-1727	ENSGALG00000006964
gga-miR-1727	ENSGALG00000025743
gga-miR-1727	ENSGALG00000007130
gga-miR-1727	ENSGALG00000007291
gga-miR-1727	ENSGALG00000042981
gga-miR-1727	ENSGALG00000026188
gga-miR-1727	ENSGALG00000029402
gga-miR-1727	ENSGALG00000030826
gga-miR-1727	ENSGALG00000007638
gga-miR-1727	ENSGALG00000039951
gga-miR-1727	ENSGALG00000007762
gga-miR-1727	ENSGALG00000038325
gga-miR-1727	ENSGALG00000029820
gga-miR-1727	ENSGALG00000035360
gga-miR-1727	ENSGALG00000002683
gga-miR-1727	ENSGALG00000041432
gga-miR-1727	ENSGALG00000021364
gga-miR-1727	ENSGALG00000002316
gga-miR-1727	ENSGALG00000002067
gga-miR-1727	ENSGALG00000002044
gga-miR-1727	ENSGALG00000001985
gga-miR-1727	ENSGALG00000037837
gga-miR-1727	ENSGALG00000009234
gga-miR-1727	ENSGALG00000002484
gga-miR-1727	ENSGALG00000002490
gga-miR-1727	ENSGALG00000041760
gga-miR-1727	ENSGALG00000001593
gga-miR-1727	ENSGALG00000001688
gga-miR-1727	ENSGALG00000002124
gga-miR-1727	ENSGALG00000002272
gga-miR-1727	ENSGALG00000002742
gga-miR-1727	ENSGALG00000041277
gga-miR-1727	ENSGALG00000003682
gga-miR-1727	ENSGALG00000039724
gga-miR-1727	ENSGALG00000004440
gga-miR-1727	ENSGALG00000004562
gga-miR-1727	ENSGALG00000041153
gga-miR-1727	ENSGALG00000041821
gga-miR-1727	ENSGALG00000004818
gga-miR-1727	ENSGALG00000004869
gga-miR-1727	ENSGALG00000036360
gga-miR-1727	ENSGALG00000005512
gga-miR-1727	ENSGALG00000005623
gga-miR-1727	ENSGALG00000005654
gga-miR-1727	ENSGALG00000006596
gga-miR-1727	ENSGALG00000007102
gga-miR-1727	ENSGALG00000028830
gga-miR-1727	ENSGALG00000023266
gga-miR-1727	ENSGALG00000039384
gga-miR-1727	ENSGALG00000007728
gga-miR-1727	ENSGALG00000007937
gga-miR-1727	ENSGALG00000008150
gga-miR-1727	ENSGALG00000008151
gga-miR-1727	ENSGALG00000031821
gga-miR-1727	ENSGALG00000008253
gga-miR-1727	ENSGALG00000041380
gga-miR-1727	ENSGALG00000033932
gga-miR-1727	ENSGALG00000000156
gga-miR-1727	ENSGALG00000030320
gga-miR-1727	ENSGALG00000032602
gga-miR-1727	ENSGALG00000034219
gga-miR-1727	ENSGALG00000038789
gga-miR-1727	ENSGALG00000042635
gga-miR-1727	ENSGALG00000038003
gga-miR-1727	ENSGALG00000008881
gga-miR-1727	ENSGALG00000008873
gga-miR-1727	ENSGALG00000008865
gga-miR-1727	ENSGALG00000008844
gga-miR-1727	ENSGALG00000008819
gga-miR-1727	ENSGALG00000007174
gga-miR-1727	ENSGALG00000039990
gga-miR-1727	ENSGALG00000041102
gga-miR-1727	ENSGALG00000027734
gga-miR-1727	ENSGALG00000005066
gga-miR-1727	ENSGALG00000035576
gga-miR-1727	ENSGALG00000004971
gga-miR-1727	ENSGALG00000004767
gga-miR-1727	ENSGALG00000043394
gga-miR-1727	ENSGALG00000039791
gga-miR-1727	ENSGALG00000036965
gga-miR-1727	ENSGALG00000004180
gga-miR-1727	ENSGALG00000003732
gga-miR-1727	ENSGALG00000031016
gga-miR-1727	ENSGALG00000003441
gga-miR-1727	ENSGALG00000003340
gga-miR-1727	ENSGALG00000038413
gga-miR-1727	ENSGALG00000042055
gga-miR-1727	ENSGALG00000002375
gga-miR-1727	ENSGALG00000001620
gga-miR-1727	ENSGALG00000001513
gga-miR-1727	ENSGALG00000001474
gga-miR-1727	ENSGALG00000000950
gga-miR-1727	ENSGALG00000024335
gga-miR-1727	ENSGALG00000034134
gga-miR-1727	ENSGALG00000041800
gga-miR-1727	ENSGALG00000030475
gga-miR-1727	ENSGALG00000041763
gga-miR-1727	ENSGALG00000001036
gga-miR-1727	ENSGALG00000001163
gga-miR-1727	ENSGALG00000026167
gga-miR-1727	ENSGALG00000001238
gga-miR-1727	ENSGALG00000001335
gga-miR-1727	ENSGALG00000031425
gga-miR-1727	ENSGALG00000001607
gga-miR-1727	ENSGALG00000001626
gga-miR-1727	ENSGALG00000001684
gga-miR-1727	ENSGALG00000001734
gga-miR-1727	ENSGALG00000041025
gga-miR-1727	ENSGALG00000002116
gga-miR-1727	ENSGALG00000002719
gga-miR-1727	ENSGALG00000002841
gga-miR-1727	ENSGALG00000040606
gga-miR-1727	ENSGALG00000003078
gga-miR-1727	ENSGALG00000003099
gga-miR-1727	ENSGALG00000003284
gga-miR-1727	ENSGALG00000003911
gga-miR-1727	ENSGALG00000004193
gga-miR-1727	ENSGALG00000004333
gga-miR-1727	ENSGALG00000004413
gga-miR-1727	ENSGALG00000004583
gga-miR-1727	ENSGALG00000026428
gga-miR-1727	ENSGALG00000034210
gga-miR-1727	ENSGALG00000006963
gga-miR-1727	ENSGALG00000026548
gga-miR-1727	ENSGALG00000013743
gga-miR-1727	ENSGALG00000007093
gga-miR-1727	ENSGALG00000007181
gga-miR-1727	ENSGALG00000027902
gga-miR-1727	ENSGALG00000042814
gga-miR-1727	ENSGALG00000007251
gga-miR-1727	ENSGALG00000007300
gga-miR-1727	ENSGALG00000034001
gga-miR-1727	ENSGALG00000007364
gga-miR-1727	ENSGALG00000007389
gga-miR-1727	ENSGALG00000007623
gga-miR-1727	ENSGALG00000019768
gga-miR-1727	ENSGALG00000038812
gga-miR-1727	ENSGALG00000019757
gga-miR-1727	ENSGALG00000007747
gga-miR-1727	ENSGALG00000007934
gga-miR-1727	ENSGALG00000007961
gga-miR-1727	ENSGALG00000007999
gga-miR-1727	ENSGALG00000026715
gga-miR-1727	ENSGALG00000008023
gga-miR-1727	ENSGALG00000029408
gga-miR-1727	ENSGALG00000000891
gga-miR-1727	ENSGALG00000029674
gga-miR-1727	ENSGALG00000001049
gga-miR-1727	ENSGALG00000001056
gga-miR-1727	ENSGALG00000001189
gga-miR-1727	ENSGALG00000001441
gga-miR-1727	ENSGALG00000001630
gga-miR-1727	ENSGALG00000017358
gga-miR-1727	ENSGALG00000002053
gga-miR-1727	ENSGALG00000002151
gga-miR-1727	ENSGALG00000002288
gga-miR-1727	ENSGALG00000002576
gga-miR-1727	ENSGALG00000002558
gga-miR-1727	ENSGALG00000002587
gga-miR-1727	ENSGALG00000002618
gga-miR-1727	ENSGALG00000003211
gga-miR-1727	ENSGALG00000023757
gga-miR-1727	ENSGALG00000003604
gga-miR-1727	ENSGALG00000003766
gga-miR-1727	ENSGALG00000003966
gga-miR-1727	ENSGALG00000041939
gga-miR-1727	ENSGALG00000031368
gga-miR-1727	ENSGALG00000040942
gga-miR-1727	ENSGALG00000004326
gga-miR-1727	ENSGALG00000004613
gga-miR-1727	ENSGALG00000004691
gga-miR-1727	ENSGALG00000027245
gga-miR-1727	ENSGALG00000042071
gga-miR-1727	ENSGALG00000005139
gga-miR-1727	ENSGALG00000005205
gga-miR-1727	ENSGALG00000005575
gga-miR-1727	ENSGALG00000005834
gga-miR-1727	ENSGALG00000042908
gga-miR-1727	ENSGALG00000005331
gga-miR-1727	ENSGALG00000005336
gga-miR-1727	ENSGALG00000006025
gga-miR-1727	ENSGALG00000017394
gga-miR-1727	ENSGALG00000033178
gga-miR-1727	ENSGALG00000007492
gga-miR-1727	ENSGALG00000007519
gga-miR-1727	ENSGALG00000007892
gga-miR-1727	ENSGALG00000008686
gga-miR-1727	ENSGALG00000008704
gga-miR-1727	ENSGALG00000009476
gga-miR-1727	ENSGALG00000009689
gga-miR-1727	ENSGALG00000009700
gga-miR-1727	ENSGALG00000009733
gga-miR-1727	ENSGALG00000009737
gga-miR-1727	ENSGALG00000010259
gga-miR-1727	ENSGALG00000023189
gga-miR-1727	ENSGALG00000035504
gga-miR-1727	ENSGALG00000010854
gga-miR-1727	ENSGALG00000039454
gga-miR-1727	ENSGALG00000010925
gga-miR-1727	ENSGALG00000010954
gga-miR-1727	ENSGALG00000011038
gga-miR-1727	ENSGALG00000011046
gga-miR-1727	ENSGALG00000025929
gga-miR-1727	ENSGALG00000011237
gga-miR-1727	ENSGALG00000011290
gga-miR-1727	ENSGALG00000011312
gga-miR-1727	ENSGALG00000011488
gga-miR-1727	ENSGALG00000030493
gga-miR-1727	ENSGALG00000038646
gga-miR-1727	ENSGALG00000035079
gga-miR-1727	ENSGALG00000033038
gga-miR-1727	ENSGALG00000035492
gga-miR-1727	ENSGALG00000036390
gga-miR-1727	ENSGALG00000037258
gga-miR-1727	ENSGALG00000038089
gga-miR-1727	ENSGALG00000043006
gga-miR-1727	ENSGALG00000042396
gga-miR-1727	ENSGALG00000036067
gga-miR-1727	ENSGALG00000045175
gga-miR-1727	ENSGALG00000046360
gga-miR-1727	ENSGALG00000042454
gga-miR-1727	ENSGALG00000012704
gga-miR-1727	ENSGALG00000042858
gga-miR-1727	ENSGALG00000012724
gga-miR-1727	ENSGALG00000043751
gga-miR-1727	ENSGALG00000012814
gga-miR-1727	ENSGALG00000012866
gga-miR-1727	ENSGALG00000012907
gga-miR-1727	ENSGALG00000012941
gga-miR-1727	ENSGALG00000012965
gga-miR-1727	ENSGALG00000031495
gga-miR-1727	ENSGALG00000013061
gga-miR-1727	ENSGALG00000013083
gga-miR-1727	ENSGALG00000013102
gga-miR-1727	ENSGALG00000013403
gga-miR-1727	ENSGALG00000013452
gga-miR-1727	ENSGALG00000013605
gga-miR-1727	ENSGALG00000013628
gga-miR-1727	ENSGALG00000013757
gga-miR-1727	ENSGALG00000013830
gga-miR-1727	ENSGALG00000022874
gga-miR-1727	ENSGALG00000008399
gga-miR-1727	ENSGALG00000027053
gga-miR-1727	ENSGALG00000038635
gga-miR-1727	ENSGALG00000032997
gga-miR-1727	ENSGALG00000014811
gga-miR-1727	ENSGALG00000035384
gga-miR-1727	ENSGALG00000015151
gga-miR-1727	ENSGALG00000015215
gga-miR-1727	ENSGALG00000028133
gga-miR-1727	ENSGALG00000015274
gga-miR-1727	ENSGALG00000030767
gga-miR-1727	ENSGALG00000015416
gga-miR-1727	ENSGALG00000039102
gga-miR-1727	ENSGALG00000041918
gga-miR-1727	ENSGALG00000036017
gga-miR-1727	ENSGALG00000037453
gga-miR-1727	ENSGALG00000033568
gga-miR-1727	ENSGALG00000035525
gga-miR-1727	ENSGALG00000043573
gga-miR-1727	ENSGALG00000029678
gga-miR-1727	ENSGALG00000041795
gga-miR-1727	ENSGALG00000043535
gga-miR-1727	ENSGALG00000041337
gga-miR-1727	ENSGALG00000034876
gga-miR-1727	ENSGALG00000040794
gga-miR-1727	ENSGALG00000041200
gga-miR-1727	ENSGALG00000040921
gga-miR-1727	ENSGALG00000045617
gga-miR-1727	ENSGALG00000039882
gga-miR-1727	ENSGALG00000032504
gga-miR-1727	ENSGALG00000036293
gga-miR-1727	ENSGALG00000034528
gga-miR-1727	ENSGALG00000041202
gga-miR-1727	ENSGALG00000041072
gga-miR-1727	ENSGALG00000041969
gga-miR-1727	ENSGALG00000040823
gga-miR-1727	ENSGALG00000029572
gga-miR-1727	ENSGALG00000043265
gga-miR-1727	ENSGALG00000034171
gga-miR-1727	ENSGALG00000001231
gga-miR-1727	ENSGALG00000001420
gga-miR-1727	ENSGALG00000001492
gga-miR-1727	ENSGALG00000040856
gga-miR-1727	ENSGALG00000003042
gga-miR-1727	ENSGALG00000003045
gga-miR-1727	ENSGALG00000003065
gga-miR-1727	ENSGALG00000003523
gga-miR-1727	ENSGALG00000003855
gga-miR-1727	ENSGALG00000027126
gga-miR-1727	ENSGALG00000003909
gga-miR-1727	ENSGALG00000004143
gga-miR-1727	ENSGALG00000004244
gga-miR-1727	ENSGALG00000004285
gga-miR-1727	ENSGALG00000026542
gga-miR-1727	ENSGALG00000005700
gga-miR-1727	ENSGALG00000005774
gga-miR-1727	ENSGALG00000005781
gga-miR-1727	ENSGALG00000027965
gga-miR-1727	ENSGALG00000005976
gga-miR-1727	ENSGALG00000006007
gga-miR-1727	ENSGALG00000004683
gga-miR-1727	ENSGALG00000006123
gga-miR-1727	ENSGALG00000006130
gga-miR-1727	ENSGALG00000029485
gga-miR-1727	ENSGALG00000006273
gga-miR-1727	ENSGALG00000021017
gga-miR-1727	ENSGALG00000006460
gga-miR-1727	ENSGALG00000006791
gga-miR-1727	ENSGALG00000006835
gga-miR-1727	ENSGALG00000006854
gga-miR-1727	ENSGALG00000006876
gga-miR-1727	ENSGALG00000023547
gga-miR-1727	ENSGALG00000006992
gga-miR-1727	ENSGALG00000007533
gga-miR-1727	ENSGALG00000007575
gga-miR-1727	ENSGALG00000007636
gga-miR-1727	ENSGALG00000026081
gga-miR-1727	ENSGALG00000030821
gga-miR-1727	ENSGALG00000007786
gga-miR-1727	ENSGALG00000008015
gga-miR-1727	ENSGALG00000008018
gga-miR-1727	ENSGALG00000008021
gga-miR-1727	ENSGALG00000036214
gga-miR-1727	ENSGALG00000032060
gga-miR-1727	ENSGALG00000024053
gga-miR-1727	ENSGALG00000036295
gga-miR-1727	ENSGALG00000000978
gga-miR-1727	ENSGALG00000001017
gga-miR-1727	ENSGALG00000001172
gga-miR-1727	ENSGALG00000035869
gga-miR-1727	ENSGALG00000001534
gga-miR-1727	ENSGALG00000001542
gga-miR-1727	ENSGALG00000001551
gga-miR-1727	ENSGALG00000001894
gga-miR-1727	ENSGALG00000035017
gga-miR-1727	ENSGALG00000039193
gga-miR-1727	ENSGALG00000002222
gga-miR-1727	ENSGALG00000002519
gga-miR-1727	ENSGALG00000002616
gga-miR-1727	ENSGALG00000003358
gga-miR-1727	ENSGALG00000003774
gga-miR-1727	ENSGALG00000042184
gga-miR-1727	ENSGALG00000004039
gga-miR-1727	ENSGALG00000023708
gga-miR-1727	ENSGALG00000031872
gga-miR-1727	ENSGALG00000032832
gga-miR-1727	ENSGALG00000030376
gga-miR-1727	ENSGALG00000004612
gga-miR-1727	ENSGALG00000004640
gga-miR-1727	ENSGALG00000004646
gga-miR-1727	ENSGALG00000004657
gga-miR-1727	ENSGALG00000004741
gga-miR-1727	ENSGALG00000004874
gga-miR-1727	ENSGALG00000004882
gga-miR-1727	ENSGALG00000023542
gga-miR-1727	ENSGALG00000036391
gga-miR-1727	ENSGALG00000000209
gga-miR-1727	ENSGALG00000043405
gga-miR-1727	ENSGALG00000000409
gga-miR-1727	ENSGALG00000033663
gga-miR-1727	ENSGALG00000003242
gga-miR-1727	ENSGALG00000003398
gga-miR-1727	ENSGALG00000003473
gga-miR-1727	ENSGALG00000003492
gga-miR-1727	ENSGALG00000003518
gga-miR-1727	ENSGALG00000033014
gga-miR-1727	ENSGALG00000042555
gga-miR-1727	ENSGALG00000032270
gga-miR-1727	ENSGALG00000041834
gga-miR-1727	ENSGALG00000037136
gga-miR-1727	ENSGALG00000029909
gga-miR-1727	ENSGALG00000038536
gga-miR-1727	ENSGALG00000043185
gga-miR-1727	ENSGALG00000038636
gga-miR-1727	ENSGALG00000000615
gga-miR-1727	ENSGALG00000031548
gga-miR-1727	ENSGALG00000000720
gga-miR-1727	ENSGALG00000000737
gga-miR-1727	ENSGALG00000000790
gga-miR-1727	ENSGALG00000000895
gga-miR-1727	ENSGALG00000040986
gga-miR-1727	ENSGALG00000043372
gga-miR-1727	ENSGALG00000001475
gga-miR-1727	ENSGALG00000035187
gga-miR-1727	ENSGALG00000001653
gga-miR-1727	ENSGALG00000002144
gga-miR-1727	ENSGALG00000002284
gga-miR-1727	ENSGALG00000039713
gga-miR-1727	ENSGALG00000003297
gga-miR-1727	ENSGALG00000003405
gga-miR-1727	ENSGALG00000003693
gga-miR-1727	ENSGALG00000030378
gga-miR-1727	ENSGALG00000004002
gga-miR-1727	ENSGALG00000035419
gga-miR-1727	ENSGALG00000038097
gga-miR-1727	ENSGALG00000030759
gga-miR-1727	ENSGALG00000024296
gga-miR-1727	ENSGALG00000001250
gga-miR-1727	ENSGALG00000001425
gga-miR-1727	ENSGALG00000037849
gga-miR-1727	ENSGALG00000001611
gga-miR-1727	ENSGALG00000006598
gga-miR-1727	ENSGALG00000026316
gga-miR-1727	ENSGALG00000006751
gga-miR-1727	ENSGALG00000030027
gga-miR-1727	ENSGALG00000031134
gga-miR-1727	ENSGALG00000007017
gga-miR-1727	ENSGALG00000027918
gga-miR-1727	ENSGALG00000032260
gga-miR-1727	ENSGALG00000007416
gga-miR-1727	ENSGALG00000046141
gga-miR-1727	ENSGALG00000033064
gga-miR-1727	ENSGALG00000007848
gga-miR-1727	ENSGALG00000032467
gga-miR-1727	ENSGALG00000013899
gga-miR-1727	ENSGALG00000028706
gga-miR-1727	ENSGALG00000024141
gga-miR-1727	ENSGALG00000041483
gga-miR-1727	ENSGALG00000009153
gga-miR-1727	ENSGALG00000040958
gga-miR-1727	ENSGALG00000013537
gga-miR-1727	ENSGALG00000046464
gga-miR-1727	ENSGALG00000014646
gga-miR-1727	ENSGALG00000014652
gga-miR-1727	ENSGALG00000037480
gga-miR-1727	ENSGALG00000044383
gga-miR-1727	ENSGALG00000014656
gga-miR-1727	ENSGALG00000000764
gga-miR-1727	ENSGALG00000024051
gga-miR-1727	ENSGALG00000037744
gga-miR-1727	ENSGALG00000000518
gga-miR-1727	ENSGALG00000000362
gga-miR-1727	ENSGALG00000000172
gga-miR-1727	ENSGALG00000000142
gga-miR-1727	ENSGALG00000000329
gga-miR-1727	ENSGALG00000028318
gga-miR-1727	ENSGALG00000000544
gga-miR-1727	ENSGALG00000031776
gga-miR-1727	ENSGALG00000000791
gga-miR-1727	ENSGALG00000038943
gga-miR-1727	ENSGALG00000000919
gga-miR-1727	ENSGALG00000001117
gga-miR-1727	ENSGALG00000040864
gga-miR-1727	ENSGALG00000001476
gga-miR-1727	ENSGALG00000001480
gga-miR-1727	ENSGALG00000026182
gga-miR-1727	ENSGALG00000001569
gga-miR-1727	ENSGALG00000026692
gga-miR-1727	ENSGALG00000002630
gga-miR-1727	ENSGALG00000041792
gga-miR-1727	ENSGALG00000002848
gga-miR-1727	ENSGALG00000003228
gga-miR-1727	ENSGALG00000039878
gga-miR-1727	ENSGALG00000003601
gga-miR-1727	ENSGALG00000001055
gga-miR-1727	ENSGALG00000000685
gga-miR-1727	ENSGALG00000000529
gga-miR-1727	ENSGALG00000000581
gga-miR-1727	ENSGALG00000000585
gga-miR-1727	ENSGALG00000009929
gga-miR-1727	ENSGALG00000001191
gga-miR-1727	ENSGALG00000033683
gga-miR-1727	ENSGALG00000029558
gga-miR-1727	ENSGALG00000038109
gga-miR-1727	ENSGALG00000011937
gga-miR-1727	ENSGALG00000034693
gga-miR-1727	ENSGALG00000001731
gga-miR-1727	ENSGALG00000027281
gga-miR-1727	ENSGALG00000029142
gga-miR-1727	ENSGALG00000033162
gga-miR-1727	ENSGALG00000003922
gga-miR-1727	ENSGALG00000040672
gga-miR-1727	ENSGALG00000035733
gga-miR-1727	ENSGALG00000003882
gga-miR-1727	ENSGALG00000003690
gga-miR-1727	ENSGALG00000003457
gga-miR-1727	ENSGALG00000042796
gga-miR-1727	ENSGALG00000003333
gga-miR-1727	ENSGALG00000003267
gga-miR-1727	ENSGALG00000003256
gga-miR-1727	ENSGALG00000032610
gga-miR-1727	ENSGALG00000003199
gga-miR-1727	ENSGALG00000028519
gga-miR-1727	ENSGALG00000034262
gga-miR-1727	ENSGALG00000002856
gga-miR-1727	ENSGALG00000021688
gga-miR-1727	ENSGALG00000037408
gga-miR-1727	ENSGALG00000027961
gga-miR-1727	ENSGALG00000013369
gga-miR-1727	ENSGALG00000026847
gga-miR-1727	ENSGALG00000033884
gga-miR-1727	ENSGALG00000021647
gga-miR-1727	ENSGALG00000001749
gga-miR-1727	ENSGALG00000036346
gga-miR-1727	ENSGALG00000000835
gga-miR-1727	ENSGALG00000000996
gga-miR-1727	ENSGALG00000001289
gga-miR-1727	ENSGALG00000001317
gga-miR-1727	ENSGALG00000026055
gga-miR-1727	ENSGALG00000040832
gga-miR-1727	ENSGALG00000032469
gga-miR-1727	ENSGALG00000033150
gga-miR-1727	ENSGALG00000030918
gga-miR-1727	ENSGALG00000009709
gga-miR-1727	ENSGALG00000014067
gga-miR-1727	ENSGALG00000037091
gga-miR-1727	ENSGALG00000042900
gga-miR-1727	ENSGALG00000037261
gga-miR-1727	ENSGALG00000025809
gga-miR-1727	ENSGALG00000003074
gga-miR-1727	ENSGALG00000033513
gga-miR-1727	ENSGALG00000043756
gga-miR-1727	ENSGALG00000003572
gga-miR-1727	ENSGALG00000003794
gga-miR-1727	ENSGALG00000004200
gga-miR-1727	ENSGALG00000004266
gga-miR-1727	ENSGALG00000004455
gga-miR-1727	ENSGALG00000029476
gga-miR-1727	ENSGALG00000008139
gga-miR-1727	ENSGALG00000008525
gga-miR-1727	ENSGALG00000032029
gga-miR-1727	ENSGALG00000026999
gga-miR-1727	ENSGALG00000009092
gga-miR-1727	ENSGALG00000020084
gga-miR-1727	ENSGALG00000009056
gga-miR-1727	ENSGALG00000009047
gga-miR-1727	ENSGALG00000008969
gga-miR-1727	ENSGALG00000008942
gga-miR-1727	ENSGALG00000026298
gga-miR-1727	ENSGALG00000008787
gga-miR-1727	ENSGALG00000009158
gga-miR-1727	ENSGALG00000008918
gga-miR-1727	ENSGALG00000008749
gga-miR-1727	ENSGALG00000008707
gga-miR-1727	ENSGALG00000008660
gga-miR-1727	ENSGALG00000008614
gga-miR-1727	ENSGALG00000008563
gga-miR-1727	ENSGALG00000008552
gga-miR-1727	ENSGALG00000013821
gga-miR-1727	ENSGALG00000009169
gga-miR-1727	ENSGALG00000009256
gga-miR-1727	ENSGALG00000009291
gga-miR-1727	ENSGALG00000009331
gga-miR-1727	ENSGALG00000041034
gga-miR-1727	ENSGALG00000009450
gga-miR-1727	ENSGALG00000009791
gga-miR-1727	ENSGALG00000030691
gga-miR-1727	ENSGALG00000020057
gga-miR-1727	ENSGALG00000010014
gga-miR-1727	ENSGALG00000010017
gga-miR-1727	ENSGALG00000042797
gga-miR-1727	ENSGALG00000010149
gga-miR-1727	ENSGALG00000010349
gga-miR-1727	ENSGALG00000011117
gga-miR-1727	ENSGALG00000011171
gga-miR-1727	ENSGALG00000011192
gga-miR-1727	ENSGALG00000011560
gga-miR-1727	ENSGALG00000011621
gga-miR-1727	ENSGALG00000012364
gga-miR-1727	ENSGALG00000013689
gga-miR-1727	ENSGALG00000013742
gga-miR-1727	ENSGALG00000013751
gga-miR-1727	ENSGALG00000013834
gga-miR-1727	ENSGALG00000013962
gga-miR-1727	ENSGALG00000031656
gga-miR-1727	ENSGALG00000013993
gga-miR-1727	ENSGALG00000034374
gga-miR-1727	ENSGALG00000030275
gga-miR-1727	ENSGALG00000014953
gga-miR-1727	ENSGALG00000015001
gga-miR-1727	ENSGALG00000015035
gga-miR-1727	ENSGALG00000043047
gga-miR-1727	ENSGALG00000015478
gga-miR-1727	ENSGALG00000015483
gga-miR-1727	ENSGALG00000019921
gga-miR-1727	ENSGALG00000042116
gga-miR-1727	ENSGALG00000037511
gga-miR-1727	ENSGALG00000015851
gga-miR-1727	ENSGALG00000016276
gga-miR-1727	ENSGALG00000016278
gga-miR-1727	ENSGALG00000016293
gga-miR-1727	ENSGALG00000016314
gga-miR-1727	ENSGALG00000016400
gga-miR-1727	ENSGALG00000016427
gga-miR-1727	ENSGALG00000016443
gga-miR-1727	ENSGALG00000016486
gga-miR-1727	ENSGALG00000016487
gga-miR-1727	ENSGALG00000022850
gga-miR-1727	ENSGALG00000042543
gga-miR-1727	ENSGALG00000029369
gga-miR-1727	ENSGALG00000031281
gga-miR-1727	ENSGALG00000016609
gga-miR-1727	ENSGALG00000026301
gga-miR-1727	ENSGALG00000042308
gga-miR-1727	ENSGALG00000028032
gga-miR-1727	ENSGALG00000032737
gga-miR-1727	ENSGALG00000041248
gga-miR-1727	ENSGALG00000032852
gga-miR-1727	ENSGALG00000016649
gga-miR-1727	ENSGALG00000016662
gga-miR-1727	ENSGALG00000016664
gga-miR-1727	ENSGALG00000016665
gga-miR-1727	ENSGALG00000019844
gga-miR-1727	ENSGALG00000046639
gga-miR-1727	ENSGALG00000016704
gga-miR-1727	ENSGALG00000016710
gga-miR-1727	ENSGALG00000016731
gga-miR-1727	ENSGALG00000037879
gga-miR-1727	ENSGALG00000042804
gga-miR-1727	ENSGALG00000029247
gga-miR-1727	ENSGALG00000033231
gga-miR-1727	ENSGALG00000040220
gga-miR-1727	ENSGALG00000031973
gga-miR-1727	ENSGALG00000030661
gga-miR-1727	ENSGALG00000036771
gga-miR-1727	ENSGALG00000038757
gga-miR-1727	ENSGALG00000031601
gga-miR-1727	ENSGALG00000038579
gga-miR-1727	ENSGALG00000037929
gga-miR-1727	ENSGALG00000040960
gga-miR-1727	ENSGALG00000031360
gga-miR-1727	ENSGALG00000040662
gga-miR-1727	ENSGALG00000030879
gga-miR-1727	ENSGALG00000004111
gga-miR-1727	ENSGALG00000004063
gga-miR-1727	ENSGALG00000003976
gga-miR-1727	ENSGALG00000028506
gga-miR-1727	ENSGALG00000027069
gga-miR-1727	ENSGALG00000033953
gga-miR-1727	ENSGALG00000004870
gga-miR-1727	ENSGALG00000004975
gga-miR-1727	ENSGALG00000005071
gga-miR-1727	ENSGALG00000023937
gga-miR-1727	ENSGALG00000005425
gga-miR-1727	ENSGALG00000005475
gga-miR-1727	ENSGALG00000005659
gga-miR-1727	ENSGALG00000020316
gga-miR-1727	ENSGALG00000005964
gga-miR-1727	ENSGALG00000005997
gga-miR-1727	ENSGALG00000032045
gga-miR-1727	ENSGALG00000006127
gga-miR-1727	ENSGALG00000006190
gga-miR-1727	ENSGALG00000006406
gga-miR-1727	ENSGALG00000006412
gga-miR-1727	ENSGALG00000006796
gga-miR-1727	ENSGALG00000006808
gga-miR-1727	ENSGALG00000030791
gga-miR-1727	ENSGALG00000006851
gga-miR-1727	ENSGALG00000006906
gga-miR-1727	ENSGALG00000007128
gga-miR-1727	ENSGALG00000007590
gga-miR-1727	ENSGALG00000034769
gga-miR-1727	ENSGALG00000007750
gga-miR-1727	ENSGALG00000007952
gga-miR-1727	ENSGALG00000030718
gga-miR-1727	ENSGALG00000020262
gga-miR-1727	ENSGALG00000008633
gga-miR-1727	ENSGALG00000020260
gga-miR-1727	ENSGALG00000009442
gga-miR-1727	ENSGALG00000009520
gga-miR-1727	ENSGALG00000009554
gga-miR-1727	ENSGALG00000009655
gga-miR-1727	ENSGALG00000009668
gga-miR-1727	ENSGALG00000009800
gga-miR-1727	ENSGALG00000009813
gga-miR-1727	ENSGALG00000009913
gga-miR-1727	ENSGALG00000010019
gga-miR-1727	ENSGALG00000010035
gga-miR-1727	ENSGALG00000041361
gga-miR-1727	ENSGALG00000010125
gga-miR-1727	ENSGALG00000010363
gga-miR-1727	ENSGALG00000031960
gga-miR-1727	ENSGALG00000010611
gga-miR-1727	ENSGALG00000010963
gga-miR-1727	ENSGALG00000040484
gga-miR-1727	ENSGALG00000011175
gga-miR-1727	ENSGALG00000011266
gga-miR-1727	ENSGALG00000011387
gga-miR-1727	ENSGALG00000011395
gga-miR-1727	ENSGALG00000026653
gga-miR-1727	ENSGALG00000011404
gga-miR-1727	ENSGALG00000011476
gga-miR-1727	ENSGALG00000011499
gga-miR-1727	ENSGALG00000011551
gga-miR-1727	ENSGALG00000033076
gga-miR-1727	ENSGALG00000011967
gga-miR-1727	ENSGALG00000011994
gga-miR-1727	ENSGALG00000012239
gga-miR-1727	ENSGALG00000043681
gga-miR-1727	ENSGALG00000014026
gga-miR-1727	ENSGALG00000013649
gga-miR-1727	ENSGALG00000013726
gga-miR-1727	ENSGALG00000013771
gga-miR-1727	ENSGALG00000013776
gga-miR-1727	ENSGALG00000027886
gga-miR-1727	ENSGALG00000014248
gga-miR-1727	ENSGALG00000014321
gga-miR-1727	ENSGALG00000043283
gga-miR-1727	ENSGALG00000014992
gga-miR-1727	ENSGALG00000015652
gga-miR-1727	ENSGALG00000015664
gga-miR-1727	ENSGALG00000015699
gga-miR-1727	ENSGALG00000037525
gga-miR-1727	ENSGALG00000033083
gga-miR-1727	ENSGALG00000015961
gga-miR-1727	ENSGALG00000040428
gga-miR-1727	ENSGALG00000022920
gga-miR-1727	ENSGALG00000035981
gga-miR-1727	ENSGALG00000029480
gga-miR-1727	ENSGALG00000033781
gga-miR-1727	ENSGALG00000040247
gga-miR-1727	ENSGALG00000034225
gga-miR-1727	ENSGALG00000040267
gga-miR-1727	ENSGALG00000030313
gga-miR-1727	ENSGALG00000004267
gga-miR-1727	ENSGALG00000043684
gga-miR-1727	ENSGALG00000004172
gga-miR-1727	ENSGALG00000003748
gga-miR-1727	ENSGALG00000012142
gga-miR-1727	ENSGALG00000005569
gga-miR-1727	ENSGALG00000005769
gga-miR-1727	ENSGALG00000006147
gga-miR-1727	ENSGALG00000006446
gga-miR-1727	ENSGALG00000032687
gga-miR-1727	ENSGALG00000006530
gga-miR-1727	ENSGALG00000006583
gga-miR-1727	ENSGALG00000007287
gga-miR-1727	ENSGALG00000007350
gga-miR-1727	ENSGALG00000007370
gga-miR-1727	ENSGALG00000007381
gga-miR-1727	ENSGALG00000028376
gga-miR-1727	ENSGALG00000014573
gga-miR-1727	ENSGALG00000031286
gga-miR-1727	ENSGALG00000033753
gga-miR-1727	ENSGALG00000033730
gga-miR-1727	ENSGALG00000014069
gga-miR-1727	ENSGALG00000008055
gga-miR-1727	ENSGALG00000008097
gga-miR-1727	ENSGALG00000008211
gga-miR-1727	ENSGALG00000008218
gga-miR-1727	ENSGALG00000008436
gga-miR-1727	ENSGALG00000027874
gga-miR-1727	ENSGALG00000008553
gga-miR-1727	ENSGALG00000008569
gga-miR-1727	ENSGALG00000008603
gga-miR-1727	ENSGALG00000008631
gga-miR-1727	ENSGALG00000009036
gga-miR-1727	ENSGALG00000009269
gga-miR-1727	ENSGALG00000028568
gga-miR-1727	ENSGALG00000009338
gga-miR-1727	ENSGALG00000009368
gga-miR-1727	ENSGALG00000009400
gga-miR-1727	ENSGALG00000014537
gga-miR-1727	ENSGALG00000009592
gga-miR-1727	ENSGALG00000009725
gga-miR-1727	ENSGALG00000009916
gga-miR-1727	ENSGALG00000009946
gga-miR-1727	ENSGALG00000010088
gga-miR-1727	ENSGALG00000020419
gga-miR-1727	ENSGALG00000010233
gga-miR-1727	ENSGALG00000010237
gga-miR-1727	ENSGALG00000010301
gga-miR-1727	ENSGALG00000020410
gga-miR-1727	ENSGALG00000010459
gga-miR-1727	ENSGALG00000010463
gga-miR-1727	ENSGALG00000010485
gga-miR-1727	ENSGALG00000010501
gga-miR-1727	ENSGALG00000010576
gga-miR-1727	ENSGALG00000026445
gga-miR-1727	ENSGALG00000010747
gga-miR-1727	ENSGALG00000034898
gga-miR-1727	ENSGALG00000017387
gga-miR-1727	ENSGALG00000011088
gga-miR-1727	ENSGALG00000011228
gga-miR-1727	ENSGALG00000031062
gga-miR-1727	ENSGALG00000011639
gga-miR-1727	ENSGALG00000011646
gga-miR-1727	ENSGALG00000028940
gga-miR-1727	ENSGALG00000011801
gga-miR-1727	ENSGALG00000011870
gga-miR-1727	ENSGALG00000012017
gga-miR-1727	ENSGALG00000012023
gga-miR-1727	ENSGALG00000012037
gga-miR-1727	ENSGALG00000012208
gga-miR-1727	ENSGALG00000012232
gga-miR-1727	ENSGALG00000012339
gga-miR-1727	ENSGALG00000012365
gga-miR-1727	ENSGALG00000029768
gga-miR-1727	ENSGALG00000012464
gga-miR-1727	ENSGALG00000012489
gga-miR-1727	ENSGALG00000041512
gga-miR-1727	ENSGALG00000029540
gga-miR-1727	ENSGALG00000002266
gga-miR-1727	ENSGALG00000002314
gga-miR-1727	ENSGALG00000021262
gga-miR-1727	ENSGALG00000002638
gga-miR-1727	ENSGALG00000002701
gga-miR-1727	ENSGALG00000002967
gga-miR-1727	ENSGALG00000003073
gga-miR-1727	ENSGALG00000003308
gga-miR-1727	ENSGALG00000003990
gga-miR-1727	ENSGALG00000043332
gga-miR-1727	ENSGALG00000004325
gga-miR-1727	ENSGALG00000034104
gga-miR-1727	ENSGALG00000004465
gga-miR-1727	ENSGALG00000004569
gga-miR-1727	ENSGALG00000030179
gga-miR-1727	ENSGALG00000004871
gga-miR-1727	ENSGALG00000004980
gga-miR-1727	ENSGALG00000005070
gga-miR-1727	ENSGALG00000005134
gga-miR-1727	ENSGALG00000005637
gga-miR-1727	ENSGALG00000005653
gga-miR-1727	ENSGALG00000005722
gga-miR-1727	ENSGALG00000005795
gga-miR-1727	ENSGALG00000006174
gga-miR-1727	ENSGALG00000006763
gga-miR-1727	ENSGALG00000006973
gga-miR-1727	ENSGALG00000006983
gga-miR-1727	ENSGALG00000007045
gga-miR-1727	ENSGALG00000020754
gga-miR-1727	ENSGALG00000030932
gga-miR-1727	ENSGALG00000007606
gga-miR-1727	ENSGALG00000041331
gga-miR-1727	ENSGALG00000007609
gga-miR-1727	ENSGALG00000007658
gga-miR-1727	ENSGALG00000007753
gga-miR-1727	ENSGALG00000007837
gga-miR-1727	ENSGALG00000041010
gga-miR-1727	ENSGALG00000028238
gga-miR-1727	ENSGALG00000008281
gga-miR-1727	ENSGALG00000009314
gga-miR-1727	ENSGALG00000009336
gga-miR-1727	ENSGALG00000009433
gga-miR-1727	ENSGALG00000009502
gga-miR-1727	ENSGALG00000032289
gga-miR-1727	ENSGALG00000013688
gga-miR-1727	ENSGALG00000041255
gga-miR-1727	ENSGALG00000010493
gga-miR-1727	ENSGALG00000033017
gga-miR-1727	ENSGALG00000034011
gga-miR-1727	ENSGALG00000043618
gga-miR-1727	ENSGALG00000002921
gga-miR-1727	ENSGALG00000003758
gga-miR-1727	ENSGALG00000003812
gga-miR-1727	ENSGALG00000039216
gga-miR-1727	ENSGALG00000006141
gga-miR-1727	ENSGALG00000006217
gga-miR-1727	ENSGALG00000007958
gga-miR-1727	ENSGALG00000008136
gga-miR-1727	ENSGALG00000008220
gga-miR-1727	ENSGALG00000008240
gga-miR-1727	ENSGALG00000008470
gga-miR-1727	ENSGALG00000008494
gga-miR-1727	ENSGALG00000008714
gga-miR-1727	ENSGALG00000008803
gga-miR-1727	ENSGALG00000008818
gga-miR-1727	ENSGALG00000009236
gga-miR-1727	ENSGALG00000009301
gga-miR-1727	ENSGALG00000036441
gga-miR-1727	ENSGALG00000030254
gga-miR-1727	ENSGALG00000009569
gga-miR-1727	ENSGALG00000009846
gga-miR-1727	ENSGALG00000011149
gga-miR-1727	ENSGALG00000011242
gga-miR-1727	ENSGALG00000000433
gga-miR-1727	ENSGALG00000011649
gga-miR-1727	ENSGALG00000011343
gga-miR-1727	ENSGALG00000011402
gga-miR-1727	ENSGALG00000011469
gga-miR-1727	ENSGALG00000011592
gga-miR-1727	ENSGALG00000011630
gga-miR-1727	ENSGALG00000011655
gga-miR-1727	ENSGALG00000012075
gga-miR-1727	ENSGALG00000012111
gga-miR-1727	ENSGALG00000012112
gga-miR-1727	ENSGALG00000012119
gga-miR-1727	ENSGALG00000012348
gga-miR-1727	ENSGALG00000012538
gga-miR-1727	ENSGALG00000012545
gga-miR-1727	ENSGALG00000037301
gga-miR-1727	ENSGALG00000039327
gga-miR-1727	ENSGALG00000002106
gga-miR-1727	ENSGALG00000002207
gga-miR-1727	ENSGALG00000034850
gga-miR-1727	ENSGALG00000002549
gga-miR-1727	ENSGALG00000037852
gga-miR-1727	ENSGALG00000002734
gga-miR-1727	ENSGALG00000002803
gga-miR-1727	ENSGALG00000003029
gga-miR-1727	ENSGALG00000003329
gga-miR-1727	ENSGALG00000003495
gga-miR-1727	ENSGALG00000023749
gga-miR-1727	ENSGALG00000033535
gga-miR-1727	ENSGALG00000004017
gga-miR-1727	ENSGALG00000004227
gga-miR-1727	ENSGALG00000004323
gga-miR-1727	ENSGALG00000020927
gga-miR-1727	ENSGALG00000038421
gga-miR-1727	ENSGALG00000005580
gga-miR-1727	ENSGALG00000005683
gga-miR-1727	ENSGALG00000005889
gga-miR-1727	ENSGALG00000023490
gga-miR-1727	ENSGALG00000006167
gga-miR-1727	ENSGALG00000006188
gga-miR-1727	ENSGALG00000006205
gga-miR-1727	ENSGALG00000008835
gga-miR-1727	ENSGALG00000036789
gga-miR-1727	ENSGALG00000009045
gga-miR-1727	ENSGALG00000009988
gga-miR-1727	ENSGALG00000028561
gga-miR-1727	ENSGALG00000010053
gga-miR-1727	ENSGALG00000010083
gga-miR-1727	ENSGALG00000010110
gga-miR-1727	ENSGALG00000010129
gga-miR-1727	ENSGALG00000010140
gga-miR-1727	ENSGALG00000010433
gga-miR-1727	ENSGALG00000027655
gga-miR-1727	ENSGALG00000010505
gga-miR-1727	ENSGALG00000010570
[truncated: 4,125 more rows]
