# Supplementary material for: Transcriptome analysis of thymic tissues from Chinese Partridge Shank chickens with or without Newcastle disease virus LaSota vaccine injection via high-throughput RNA sequencing
Source: Bioengineered. 2022 Apr 9;13(4):9131–44. doi: 10.1080/21655979.2021.2008737 (PMC9161911; doi:10.1080/21655979.2021.2008737)
Supplement: Supplemental Material [file KBIE_A_2008737_SM0801.zip › supplementary/Supplementary Table 3.xlsx]

## Sheet: Sheet1
Innate immune genes that were screened out based on GO enrichment analysis
Catergory	GO_Term	Cluster frequency	Genome frequency of use	Corrected P-value	Genes annotated to the term
biological_process	GO:0002218 activation of innate immune response	2 out of 1274 genes, 0.2%	51 out of 15747 genes, 0.3%	1	ENSGALG00000041129,ENSGALG00000035260
biological_process	GO:0045087 innate immune response	13 out of 1274 genes, 1.0%	180 out of 15747 genes, 1.1%	1	ENSGALG00000040832,ENSGALG00000011434,ENSGALG00000045508,ENSGALG00000003016,ENSGALG00000029367,ENSGALG00000007109,ENSGALG00000045105,ENSGALG00000006326,ENSGALG00000042642,ENSGALG00000041129,ENSGALG00000042285,ENSGALG00000037309,ENSGALG00000028437
biological_process	GO:0045088 regulation of innate immune response	6 out of 1274 genes, 0.5%	138 out of 15747 genes, 0.9%	1	ENSGALG00000030356,ENSGALG00000037854,ENSGALG00000041129,ENSGALG00000035260,ENSGALG00000029367,ENSGALG00000007381
biological_process	GO:0045089 positive regulation of innate immune response	3 out of 1274 genes, 0.2%	94 out of 15747 genes, 0.6%	1	ENSGALG00000041129,ENSGALG00000035260,ENSGALG00000029367
biological_process	GO:0045824 negative regulation of innate immune response	2 out of 1274 genes, 0.2%	17 out of 15747 genes, 0.1%	1	ENSGALG00000030356,ENSGALG00000007381
id	baseMean	baseMeanA	baseMeanB	foldChange(C/A)	log2FoldChange	pval	padj	Chromosome	Start Site	End Site	Direction	Length	Name	GO	KEGG	EC	eggNOG Class	eggNOG	Description	NCBI_GI	UniProtID
ENSGALG00000041129	38.9975	53.9763	24.0187	0.444986	-1.16817	0.0234869	0.244342	13	973493	976440	-	2948	TMEM173	GO:0002218;GO:0002218;GO:0002218;GO:0002230;GO:0002230;GO:0005737;GO:0005741;GO:0005777;GO:0005783;GO:0005789;GO:0005789;GO:0005789;GO:0005794;GO:0008134;GO:0016020;GO:0016021;GO:0019901;GO:0031625;GO:0032092;GO:0032481;GO:0032481;GO:0032481;GO:0032481;GO:0032608;GO:0032608;GO:0032608;GO:0033160;GO:0035438;GO:0035438;GO:0035438;GO:0035438;GO:0035458;GO:0042802;GO:0042803;GO:0045087;GO:0045087;GO:…	K12654	-	-	-	transmembrane protein 173 [Source:NCBIgene;Acc:768990]	768990	A0A0K1YW01
ENSGALG00000035260	215.196	311.676	118.715	0.380892	-1.39254	0.00210988	0.0795845	KQ759534.1	53772	60352	+	6581	RBM14	GO:0003676;GO:0003723;GO:0002218;GO:0002218;GO:0003676;GO:0003723;GO:0003723;GO:0005634;GO:0005667;GO:0005667;GO:0005737;GO:0016575;GO:0016607;GO:0030374;GO:0030374;GO:0045944;GO:0045944;GO:0046600;GO:0060395;GO:0098534;GO:0098534;	K13189	-	-	-	RNA binding motif protein 14 [Source:HGNCSymbol;Acc:HGNC:14219]	426080	A0A1D5NTG2
ENSGALG00000040832	315.048	443.679	186.417	0.420161	-1.25098	0.00543981	0.123922	28	2853995	2861721	+	7727	CFD	GO:0004252;GO:0006508;GO:0006508;GO:0006957;GO:0008233;GO:0008236;GO:0016787;GO:0004252;GO:0006508;GO:0006508;GO:0006957;GO:0008233;GO:0008236;GO:0016787;	K01334	EC:3.4.21.46	-	-	complement factor D [Source:HGNCSymbol;Acc:HGNC:2771]	100857593	-
ENSGALG00000011434	123.259	174.138	72.3797	0.415645	-1.26658	0.0203746	0.23054	7	22674385	22678942	-	4558	SLC11A1	GO:0001818;GO:0001819;GO:0002309;GO:0002369;GO:0002606;GO:0002827;GO:0005384;GO:0005764;GO:0005770;GO:0005886;GO:0006826;GO:0006826;GO:0006828;GO:0006876;GO:0006879;GO:0006879;GO:0006909;GO:0006954;GO:0007035;GO:0009617;GO:0009617;GO:0010008;GO:0010628;GO:0015707;GO:0016020;GO:0016020;GO:0016021;GO:0030001;GO:0030670;GO:0030670;GO:0032147;GO:0032496;GO:0032623;GO:0032632;GO:0032729;GO:0034341;GO:…	K12347	-	P	COG1914	solute carrier family 11 member 1 [Source:NCBIgene;Acc:395811]	395811	P51027
ENSGALG00000045508	11.9812	4.92999	19.0323	3.86052	1.9488	0.0460627	0.334365	27	403595	404323	-	729	-	GO:0003823;GO:0006910;GO:0006911;GO:0006958;GO:0009897;GO:0034987;GO:0042571;GO:0042742;GO:0045087;GO:0050853;GO:0050871;	-	-	-	-	-	-	-
ENSGALG00000003016	30.2592	12.8132	47.7053	3.72313	1.89652	0.000950458	0.0518504	21	4069606	4082988	-	13383	MASP2	GO:0001855;GO:0001867;GO:0001867;GO:0004252;GO:0004252;GO:0004252;GO:0005509;GO:0005615;GO:0006508;GO:0006508;GO:0008233;GO:0008233;GO:0016787;GO:0048306;GO:0001867;GO:0001867;GO:0004252;GO:0005509;GO:0005576;GO:0006508;	K03993	EC:3.4.21.104	-	-	mannan binding lectin serine peptidase 2[Source:NCBI gene;Acc:407089]	407089	Q6Q1Q9
ENSGALG00000029367	121.591	184.951	58.2321	0.314852	-1.66726	0.00130453	0.0638513	11	18663342	18665323	-	1982	CYBA	GO:0005737;GO:0005768;GO:0005886;GO:0006801;GO:0006954;GO:0009055;GO:0016020;GO:0016021;GO:0016175;GO:0016175;GO:0016491;GO:0017004;GO:0017124;GO:0020037;GO:0022900;GO:0032755;GO:0032760;GO:0034137;GO:0042554;GO:0042554;GO:0043020;GO:0043020;GO:0043020;GO:0043020;GO:0045087;GO:0045087;GO:0045730;GO:0046872;GO:0046982;GO:0050766;GO:0051279;GO:0055114;GO:0055114;GO:0070257;GO:0072593;GO:1900426;GO:…	K08009	-	-	-	cytochrome b-245 alpha chain [Source:HGNCSymbol;Acc:HGNC:2577]	100859840	Q5ZKT0
ENSGALG00000007109	11.9343	20.0664	3.80234	0.189488	-2.39982	0.010956	0.170839	24	5107031	5108520	-	1490	APOA4	GO:0002227;GO:0002227;GO:0005507;GO:0005543;GO:0005576;GO:0005576;GO:0005615;GO:0005615;GO:0006695;GO:0006869;GO:0006869;GO:0006869;GO:0006982;GO:0007159;GO:0008203;GO:0008289;GO:0008289;GO:0009986;GO:0010873;GO:0010873;GO:0010898;GO:0010898;GO:0015485;GO:0016042;GO:0016209;GO:0017127;GO:0017127;GO:0019430;GO:0019433;GO:0030300;GO:0030300;GO:0031210;GO:0031210;GO:0032374;GO:0032374;GO:0033344;GO:…	K08760	-	-	NOG42418	apolipoprotein A4 [Source:NCBI gene;Acc:395780]"	395780	O93601
ENSGALG00000045105	32.4931	50.2769	14.7093	0.292567	-1.77316	0.00227584	0.0826148	10	2545701	2547540	-	1840	-	GO:0003713;GO:0005622;GO:0005737;GO:0006355;GO:0007050;GO:0008270;GO:0008630;GO:0016363;GO:0016605;GO:0030578;GO:0032183;GO:0045087;GO:0046332;GO:0046872;GO:1902187;GO:1903508;	-	-	-	-	-	-	-
ENSGALG00000006326	488.542	665.314	311.771	0.468607	-1.09355	0.0228615	0.240996	15	8134760	8136636	+	1877	MIF	GO:0002376;GO:0004167;GO:0005125;GO:0005576;GO:0005615;GO:0005737;GO:0006954;GO:0010469;GO:0016853;GO:0042289;GO:0045087;GO:0050178;	K07253	EC:5.3.2.1	O	NOG08790	macrophage migration inhibitory factor(glycosylation-inhibiting factor) [Source:NCBIgene;Acc:100857237]	100857237	Q02960;Q90ZI2
ENSGALG00000042642	35.451	48.4107	22.4912	0.464592	-1.10597	0.0310644	0.280904	2	396849	398637	+	1789	RARRES2	GO:0005102;GO:0005102;GO:0005615;GO:0006954;GO:0031012;GO:0045087;GO:0050921;GO:0050994;GO:0050994;GO:2001275;GO:0005102;GO:0005102;GO:0005615;GO:0006954;GO:0031012;GO:0045087;GO:0050921;GO:0050994;GO:0050994;GO:2001275;GO:0005102;GO:0005102;GO:0005615;GO:0006954;GO:0031012;GO:0045087;GO:0050921;GO:0050994;GO:0050994;GO:2001275;	K10044	-	-	-	retinoic acid receptor responder (tazaroteneinduced) 2 [Source:NCBI gene;Acc:420366]	420366	A0A0K0PUH6
ENSGALG00000042285	20.9773	31.9716	9.9829	0.312243	-1.67926	0.0358652	0.300902	KQ759533.1	2573	3177	-	605	-	GO:0003823;GO:0006910;GO:0006911;GO:0006958;GO:0009897;GO:0034987;GO:0042571;GO:0042742;GO:0045087;GO:0050853;GO:0050871;	-	-	-	-	-	-	-
ENSGALG00000037309	36.6184	22.6117	50.6252	2.23889	1.16278	0.0280251	0.267614	3	94124717	94144085	+	19369	COLEC11	GO:0001867;GO:0003677;GO:0005509;GO:0005537;GO:0005581;GO:0005615;GO:0005615;GO:0006956;GO:0019730;GO:0042806;GO:0048029;GO:0070492;GO:0120153;	K10066	-	-	-	collectin subfamily member 11 [Source:NCBIgene;Acc:428649]	428649	Q2LK94
ENSGALG00000028437	79.4052	109.56	49.2499	0.449523	-1.15353	0.0100218	0.165584	21	6537124	6539517	+	2394	TRIM62	GO:0004842;GO:0005622;GO:0005737;GO:0008270;GO:0010719;GO:0016567;GO:0032897;GO:0043123;GO:0045087;GO:0046596;GO:0046872;GO:0051091;GO:0051092;GO:1902186;	K12030	EC:2.3.2.27	-	-	tripartite motif containing 62 [Source:HGNCSymbol;Acc:HGNC:25574]	429807	R4GHA7
ENSGALG00000030356	10.6303	2.64776	18.6128	7.02965	2.81345	0.00543247	0.123922	4	79093764	79105659	-	11896	OTOP1	GO:0005887;GO:0009590;GO:0015252;GO:0015252;GO:0016020;GO:0016020;GO:0016021;GO:0032869;GO:0042472;GO:0060336;GO:1902600;GO:1902600;	-	-	-	-	otopetrin 1 [Source:HGNC Symbol;Acc:HGNC:19656]"	422844	-
ENSGALG00000037854	73.4039	108.366	38.4419	0.354742	-1.49516	0.0394666	0.31296	5	64107	67671	+	3565	TKFC	GO:0004371;GO:0004371;GO:0004371;GO:0005524;GO:0005829;GO:0006071;GO:0019563;GO:0034012;GO:0039534;GO:0044262;GO:0045088;GO:0046835;GO:0050354;GO:0050354;	K00863	-	-	-	triokinase and FMN cyclase [Source:HGNCSymbol;Acc:HGNC:24552]	426629	A0A1D5PG53
ENSGALG00000007381	69.1802	103.137	35.2235	0.341522	-1.54995	9.67095e-05	0.0162425	5	16999644	17004311	-	4668	SERPING1	GO:0001869;GO:0004867;GO:0004867;GO:0004867;GO:0005615;GO:0005615;GO:0010951;GO:0030193;GO:0045916;	K04001	-	-	-	serpin family G member 1 [Source:HGNCSymbol;Acc:HGNC:1228]	423132	-
