# Supplementary material for: Transcriptome analysis of thymic tissues from Chinese Partridge Shank chickens with or without Newcastle disease virus LaSota vaccine injection via high-throughput RNA sequencing
Source: Bioengineered. 2022 Apr 9;13(4):9131–44. doi: 10.1080/21655979.2021.2008737 (PMC9161911; doi:10.1080/21655979.2021.2008737)
Supplement: Supplemental Material [file KBIE_A_2008737_SM0801.zip › supplementary/Supplementary Table 4.xlsx]

## Sheet: Sheet1
The integration information of dysregulated innate immune genes based on differential expression data and GO, InnateDB and Reactome Pathway analyses
ID	A	C	A vs C fold change	pvalue	Chromosome	Start Site	End Site	Direction	Length	Name	GO	KEGG	EC	eggNOG Class	eggNOG	Description	NCBI_GI	UniProtID
ENSGALG00000007109	20.0664	3.80234	0.189488	0.010956	24	5107031	5108520	-	1490	APOA4	GO:0002227;GO:0002227;GO:0005507;GO:0005543;GO:0005576;GO:0005576;GO:0005615;GO:0005615;GO:0006695;GO:0006869;GO:0006869;GO:0006869;GO:0006982;GO:0007159;GO:0008203;GO:0008289;GO:0008289;GO:0009986;GO:0010873;GO:0010873;GO:0010898;GO:0010898;GO:0015485;GO:0016042;GO:0016209;GO:0017127;GO:0017127;GO:0019430;GO:0019433;GO:0030300;GO:0030300;GO:0031210;GO:0031210;GO:0032374;GO:0032374;GO:0033344;GO:…	K08760	-	-	NOG42418	apolipoprotein A4 [Source:NCBI gene;Acc:395780]"	395780	O93601
ENSGALG00000038229	255.154	61.0109	0.239114	0.00953687	KQ759534.1	3706	9437	-	5732	OTUB1	GO:0004843;GO:0004843;GO:0004843;GO:0004843;GO:0005634;GO:0005634;GO:0006508;GO:0006974;GO:0008233;GO:0008234;GO:0016579;GO:0016787;GO:0016787;GO:0019784;GO:0019784;GO:0019784;GO:0031625;GO:0036459;GO:0043130;GO:0043130;GO:0043130;GO:0071108;GO:0071108;GO:0071108;GO:1901315;GO:2000780;	K09602	EC:3.4.19.12	-	-	OTU deubiquitinase, ubiquitin aldehyde binding 1[Source:HGNC Symbol;Acc:HGNC:23077]	777320	A0A1D5NTA0
ENSGALG00000033530	84.3767	21.5722	0.255666	0.0133312	27	1723351	1729753	-	6403	GRN	GO:0005764;GO:0005768;GO:0005783;	-	-	-	-	granulin precursor [Source:HGNCSymbol;Acc:HGNC:4601]	101748909	-
ENSGALG00000023541	53.57	15.2233	0.284176	0.0237185	18	4470026	4477538	-	7513	SPHK1	GO:0003951;GO:0016301;GO:0016310;GO:0000287;GO:0001568;GO:0003376;GO:0003677;GO:0003951;GO:0005516;GO:0005524;GO:0005737;GO:0005829;GO:0005886;GO:0006670;GO:0006954;GO:0007420;GO:0008284;GO:0008481;GO:0010800;GO:0010803;GO:0016301;GO:0016310;GO:0017050;GO:0019722;GO:0030307;GO:0030335;GO:0031398;GO:0032651;GO:0038036;GO:0043066;GO:0045766;GO:0045931;GO:0045987;GO:0046512;GO:0046834;GO:0048146;GO:…	K04718	EC:2.7.1.91	-	-	sphingosine kinase 1 [Source:HGNCSymbol;Acc:HGNC:11240]	427803	A0A1D5P1F1
ENSGALG00000045105	50.2769	14.7093	0.292567	0.00227584	10	2545701	2547540	-	1840	-	GO:0003713;GO:0005622;GO:0005737;GO:0006355;GO:0007050;GO:0008270;GO:0008630;GO:0016363;GO:0016605;GO:0030578;GO:0032183;GO:0045087;GO:0046332;GO:0046872;GO:1902187;GO:1903508;	-	-	-	-	-	-	-
ENSGALG00000006992	91.6184	27.2431	0.297354	0.000485809	20	10773802	10777893	+	4092	MMP9	GO:0001501;GO:0001503;GO:0001934;GO:0004175;GO:0004222;GO:0004222;GO:0004222;GO:0005615;GO:0006508;GO:0006508;GO:0006508;GO:0007566;GO:0008233;GO:0008233;GO:0008237;GO:0008237;GO:0008237;GO:0008237;GO:0008270;GO:0016787;GO:0030198;GO:0030574;GO:0030574;GO:0031012;GO:0034614;GO:0035987;GO:0042802;GO:0043065;GO:0043066;GO:0043388;GO:0045742;GO:0046872;GO:0050900;GO:0051549;GO:0071276;GO:0090200;GO:…	K01403	EC:3.4.24.35	-	-	matrix metallopeptidase 9 [Source:NCBIgene;Acc:395387]	395387	Q9DE15
ENSGALG00000029691	280.723	87.4385	0.311476	0.00452035	32	75763	78234	+	2472	NFKBIB	GO:0071222;	K02581	-	-	-	NFKB inhibitor beta [Source:HGNCSymbol;Acc:HGNC:7798]	100858419	A0A1D5PTQ3
ENSGALG00000042285	31.9716	9.9829	0.312243	0.0358652	KQ759533.1	2573	3177	-	605	-	GO:0003823;GO:0006910;GO:0006911;GO:0006958;GO:0009897;GO:0034987;GO:0042571;GO:0042742;GO:0045087;GO:0050853;GO:0050871;	-	-	-	-	-	-	-
ENSGALG00000029367	184.951	58.2321	0.314852	0.00130453	11	18663342	18665323	-	1982	CYBA	GO:0005737;GO:0005768;GO:0005886;GO:0006801;GO:0006954;GO:0009055;GO:0016020;GO:0016021;GO:0016175;GO:0016175;GO:0016491;GO:0017004;GO:0017124;GO:0020037;GO:0022900;GO:0032755;GO:0032760;GO:0034137;GO:0042554;GO:0042554;GO:0043020;GO:0043020;GO:0043020;GO:0043020;GO:0045087;GO:0045087;GO:0045730;GO:0046872;GO:0046982;GO:0050766;GO:0051279;GO:0055114;GO:0055114;GO:0070257;GO:0072593;GO:1900426;GO:…	K08009	-	-	-	cytochrome b-245 alpha chain [Source:HGNCSymbol;Acc:HGNC:2577]	100859840	Q5ZKT0
ENSGALG00000008014	53.3003	18.1787	0.341063	0.00351002	20	13926767	13928100	-	1334	CEBPB	GO:0000779;GO:0000790;GO:0000977;GO:0000978;GO:0000979;GO:0000981;GO:0001046;GO:0001077;GO:0001158;GO:0001541;GO:0001892;GO:0003677;GO:0003677;GO:0003682;GO:0003700;GO:0003705;GO:0003705;GO:0005515;GO:0005634;GO:0005634;GO:0005634;GO:0005634;GO:0005654;GO:0005737;GO:0006355;GO:0006355;GO:0006366;GO:0010628;GO:0016363;GO:0019900;GO:0030182;GO:0032496;GO:0032753;GO:0033598;GO:0034976;GO:0035035;GO:…	K10048	-	-	NOG299311	CCAAT enhancer binding protein beta [Source:NCBIgene;Acc:396185]	396185	Q05826
ENSGALG00000007381	103.137	35.2235	0.341522	9.67095e-05	5	16999644	17004311	-	4668	SERPING1	GO:0001869;GO:0004867;GO:0004867;GO:0004867;GO:0005615;GO:0005615;GO:0010951;GO:0030193;GO:0045916;	K04001	-	-	-	serpin family G member 1 [Source:HGNCSymbol;Acc:HGNC:1228]	423132	-
ENSGALG00000027188	155.571	53.4842	0.343793	0.0375045	14	4936539	4946817	-	10279	SREBF1	GO:0000122;GO:0000977;GO:0000978;GO:0000982;GO:0003062;GO:0003677;GO:0003682;GO:0003700;GO:0004879;GO:0005634;GO:0005634;GO:0005634;GO:0005737;GO:0006351;GO:0006355;GO:0007623;GO:0008286;GO:0008610;GO:0009267;GO:0009416;GO:0009749;GO:0010867;GO:0016020;GO:0019217;GO:0019901;GO:0030522;GO:0031065;GO:0031647;GO:0032810;GO:0042789;GO:0043565;GO:0045444;GO:0045542;GO:0045893;GO:0045944;GO:0045944;GO:…	K07197	-	-	-	sterol regulatory element binding transcriptionfactor 1 [Source:NCBI gene;Acc:373915]	373915	Q90ZM5
ENSGALG00000033941	1980.38	687.335	0.347073	0.00991515	25	2868268	2872192	-	3925	RORC	GO:0000122;GO:0000978;GO:0001078;GO:0001223;GO:0003677;GO:0003677;GO:0003700;GO:0003707;GO:0004879;GO:0005634;GO:0005634;GO:0005634;GO:0006351;GO:0006355;GO:0006355;GO:0008142;GO:0008142;GO:0008270;GO:0016604;GO:0030522;GO:0036315;GO:0043401;GO:0043565;GO:0046872;GO:0098531;	-	-	-	-	RAR related orphan receptor C [Source:HGNCSymbol;Acc:HGNC:10260]	-	-
ENSGALG00000039409	103.748	36.5182	0.351988	0.00149856	AADN04000732.1	65521	73783	+	8263	RELA	GO:0000122;GO:0000790;GO:0000977;GO:0001078;GO:0001889;GO:0001942;GO:0003677;GO:0003677;GO:0003682;GO:0003700;GO:0003700;GO:0003705;GO:0005634;GO:0005634;GO:0005737;GO:0005737;GO:0005829;GO:0006325;GO:0006351;GO:0006355;GO:0006952;GO:0009617;GO:0009887;GO:0019899;GO:0019901;GO:0032495;GO:0033234;GO:0035729;GO:0035994;GO:0042177;GO:0042802;GO:0042805;GO:0043066;GO:0043123;GO:0043565;GO:0045084;GO:…	K04735	-	-	-	RELA proto-oncogene, NF-kB subunit [Source:NCBIgene;Acc:396027]	396027	P98152
ENSGALG00000042895	108.556	38.2652	0.352492	0.000523374	11	2033491	2038419	-	4929	BCAR1	GO:0001726;GO:0005737;GO:0005737;GO:0005886;GO:0005925;GO:0005925;GO:0005925;GO:0007015;GO:0007165;GO:0007186;GO:0007229;GO:0010595;GO:0015629;GO:0016477;GO:0016477;GO:0016477;GO:0019901;GO:0030027;GO:0030335;GO:0035729;GO:0048008;GO:0048010;GO:0048012;GO:0050851;GO:0050853;GO:0060326;GO:0090527;	K05726	-	-	-	BCAR1, Cas family scaffold protein [Source:HGNCSymbol;Acc:HGNC:971]	415691	-
ENSGALG00000020754	46.5541	16.4913	0.354238	0.00613374	6	22093227	22094596	+	1370	ATP6V0E2	GO:0006811;GO:0015078;GO:0015991;GO:0015991;GO:0016020;GO:0016021;GO:0016787;GO:0033179;GO:0033179;GO:0055085;GO:0006811;GO:0015078;GO:0015991;GO:0015991;GO:0016020;GO:0016021;GO:0016787;GO:0033179;GO:0033179;GO:0055085;	K02153	-	-	-	ATPase H+ transporting V0 subunit e2 [Source:NCBIgene;Acc:769770]	769770	F1P345
ENSGALG00000037854	108.366	38.4419	0.354742	0.0394666	5	64107	67671	+	3565	TKFC	GO:0004371;GO:0004371;GO:0004371;GO:0005524;GO:0005829;GO:0006071;GO:0019563;GO:0034012;GO:0039534;GO:0044262;GO:0045088;GO:0046835;GO:0050354;GO:0050354;	K00863	-	-	-	triokinase and FMN cyclase [Source:HGNCSymbol;Acc:HGNC:24552]	426629	A0A1D5PG53
ENSGALG00000026525	34.9186	12.4433	0.356352	0.0193643	11	10433513	10434487	-	975	CEBPA	GO:0000050;GO:0000122;GO:0000978;GO:0001046;GO:0001077;GO:0001228;GO:0001228;GO:0001889;GO:0001892;GO:0003677;GO:0003700;GO:0003700;GO:0003700;GO:0003700;GO:0003705;GO:0003713;GO:0005634;GO:0005634;GO:0005634;GO:0005654;GO:0005667;GO:0006351;GO:0006355;GO:0006355;GO:0006357;GO:0006366;GO:0007005;GO:0007219;GO:0008134;GO:0008134;GO:0008203;GO:0008285;GO:0008285;GO:0010628;GO:0019900;GO:0019900;GO:…	K09055	-	-	-	CCAAT enhancer binding protein alpha [Source:NCBIgene;Acc:427549]	427549	Q90582
ENSGALG00000003045	1095.4	391.045	0.356988	0.0080351	20	2252980	2259130	+	6151	E2F1	GO:0000077;GO:0000122;GO:0000790;GO:0000790;GO:0000981;GO:0000987;GO:0003677;GO:0003677;GO:0003700;GO:0003700;GO:0003700;GO:0005634;GO:0005634;GO:0005634;GO:0005654;GO:0005667;GO:0005667;GO:0005737;GO:0005813;GO:0006351;GO:0006355;GO:0006355;GO:0006355;GO:0008134;GO:0008134;GO:0008630;GO:0010628;GO:0030900;GO:0032991;GO:0035189;GO:0043065;GO:0043276;GO:0043392;GO:0043565;GO:0043565;GO:0044212;GO:…	K17454	-	-	-	E2F transcription factor 1 [Source:NCBIgene;Acc:396142]	396142	Q90977
ENSGALG00000035260	311.676	118.715	0.380892	0.00210988	KQ759534.1	53772	60352	+	6581	RBM14	GO:0003676;GO:0003723;GO:0002218;GO:0002218;GO:0003676;GO:0003723;GO:0003723;GO:0005634;GO:0005667;GO:0005667;GO:0005737;GO:0016575;GO:0016607;GO:0030374;GO:0030374;GO:0045944;GO:0045944;GO:0046600;GO:0060395;GO:0098534;GO:0098534;	K13189	-	-	-	RNA binding motif protein 14 [Source:HGNCSymbol;Acc:HGNC:14219]	426080	A0A1D5NTG2
ENSGALG00000042503	309.846	119.54	0.385806	0.000656884	AADN04001595.1	21065	24701	+	3637	HSPBP1	GO:0000774;GO:0005737;GO:0031398;GO:0031625;GO:0032436;GO:0050790;	K09562	-	-	-	HSPA (Hsp70) binding protein 1 [Source:HGNCSymbol;Acc:HGNC:24989]	100858988	A0A1D5P628
ENSGALG00000033532	361.753	143.174	0.395777	0.0130094	30	7488	10351	-	2864	RAD23A	GO:0000502;GO:0003684;GO:0005634;GO:0005634;GO:0005654;GO:0005654;GO:0005737;GO:0005815;GO:0005829;GO:0005829;GO:0006289;GO:0006289;GO:0006974;GO:0019900;GO:0031593;GO:0031593;GO:0031648;GO:0032434;GO:0032436;GO:0032991;GO:0043130;GO:0043161;GO:0043161;GO:0043231;GO:0045070;GO:0045787;GO:0070628;GO:1990381;	K10839	-	-	-	RAD23 homolog A, nucleotide excision repair protein[Source:HGNC Symbol;Acc:HGNC:9812]	100859241	-
ENSGALG00000028971	405.596	164.779	0.406264	0.00703283	27	5181433	5183586	+	2154	NKIRAS2	GO:0000166;GO:0003924;GO:0005525;GO:0005525;GO:0005737;GO:0007165;GO:0016020;	K17197	-	-	-	NFKB inhibitor interacting Ras like 2 [Source:NCBIgene;Acc:420032]	420032	Q5ZJW6;R4GH82
ENSGALG00000011434	174.138	72.3797	0.415645	0.0203746	7	22674385	22678942	-	4558	SLC11A1	GO:0001818;GO:0001819;GO:0002309;GO:0002369;GO:0002606;GO:0002827;GO:0005384;GO:0005764;GO:0005770;GO:0005886;GO:0006826;GO:0006826;GO:0006828;GO:0006876;GO:0006879;GO:0006879;GO:0006909;GO:0006954;GO:0007035;GO:0009617;GO:0009617;GO:0010008;GO:0010628;GO:0015707;GO:0016020;GO:0016020;GO:0016021;GO:0030001;GO:0030670;GO:0030670;GO:0032147;GO:0032496;GO:0032623;GO:0032632;GO:0032729;GO:0034341;GO:…	K12347	-	P	COG1914	solute carrier family 11 member 1 [Source:NCBIgene;Acc:395811]	395811	P51027
ENSGALG00000004771	393.932	163.856	0.41595	0.00433139	21	6083120	6085216	-	2097	C1QB	GO:0005576;GO:0005576;GO:0005581;GO:0006958;GO:0006958;GO:0042803;GO:0048839;GO:0005576;GO:0005576;GO:0005581;GO:0006958;GO:0006958;	K03987	-	-	-	complement C1q B chain [Source:HGNCSymbol;Acc:HGNC:1242]	428197	F1NH19
ENSGALG00000040832	443.679	186.417	0.420161	0.00543981	28	2853995	2861721	+	7727	CFD	GO:0004252;GO:0006508;GO:0006508;GO:0006957;GO:0008233;GO:0008236;GO:0016787;GO:0004252;GO:0006508;GO:0006508;GO:0006957;GO:0008233;GO:0008236;GO:0016787;	K01334	EC:3.4.21.46	-	-	complement factor D [Source:HGNCSymbol;Acc:HGNC:2771]	100857593	-
ENSGALG00000028600	10655.1	4536.13	0.425725	0.0106464	22	4658892	4660769	+	1878	PPIA	GO:0000413;GO:0003755;GO:0003755;GO:0003755;GO:0005623;GO:0005739;GO:0006457;GO:0016018;GO:0016853;GO:0051082;GO:0000413;GO:0003755;GO:0003755;GO:0016853;GO:0000413;GO:0003755;GO:0003755;GO:0016853;	K03767	EC:5.2.1.8	-	-	peptidylprolyl isomerase A [Source:NCBIgene;Acc:776282]	776282	D0EKR3
ENSGALG00000009064	148.597	64.5423	0.434343	0.00493312	2	22162541	22164687	+	2147	FZD1	GO:0001934;GO:0003149;GO:0003150;GO:0003151;GO:0004888;GO:0005102;GO:0005109;GO:0007166;GO:0007267;GO:0007267;GO:0007275;GO:0009986;GO:0016020;GO:0016020;GO:0016021;GO:0016021;GO:0016055;GO:0016055;GO:0017147;GO:0017147;GO:0030165;GO:0030514;GO:0030855;GO:0035425;GO:0042493;GO:0042813;GO:0042813;GO:0044338;GO:0044339;GO:0045892;GO:0045893;GO:0051091;GO:0060022;GO:0060070;GO:0060070;GO:0060412;GO:…	-	-	-	-	frizzled class receptor 1 [Source:NCBIgene;Acc:374062]	-	-
ENSGALG00000041129	53.9763	24.0187	0.444986	0.0234869	13	973493	976440	-	2948	TMEM173	GO:0002218;GO:0002218;GO:0002218;GO:0002230;GO:0002230;GO:0005737;GO:0005741;GO:0005777;GO:0005783;GO:0005789;GO:0005789;GO:0005789;GO:0005794;GO:0008134;GO:0016020;GO:0016021;GO:0019901;GO:0031625;GO:0032092;GO:0032481;GO:0032481;GO:0032481;GO:0032481;GO:0032608;GO:0032608;GO:0032608;GO:0033160;GO:0035438;GO:0035438;GO:0035438;GO:0035438;GO:0035458;GO:0042802;GO:0042803;GO:0045087;GO:0045087;GO:…	K12654	-	-	-	transmembrane protein 173 [Source:NCBIgene;Acc:768990]	768990	A0A0K1YW01
ENSGALG00000033234	813.912	362.417	0.445278	4.12698e-07	28	3339736	3346314	-	6579	JAK3	GO:0000166;GO:0004672;GO:0004713;GO:0004715;GO:0004715;GO:0005524;GO:0005524;GO:0005856;GO:0006468;GO:0007260;GO:0016020;GO:0016301;GO:0016310;GO:0016740;GO:0019221;GO:0019903;GO:0030218;GO:0035556;GO:0035771;GO:0070670;	K11218	EC:2.7.10.2	-	-	Janus kinase 3 [Source:NCBI gene;Acc:395845]"	395845	O42291
ENSGALG00000028437	109.56	49.2499	0.449523	0.0100218	21	6537124	6539517	+	2394	TRIM62	GO:0004842;GO:0005622;GO:0005737;GO:0008270;GO:0010719;GO:0016567;GO:0032897;GO:0043123;GO:0045087;GO:0046596;GO:0046872;GO:0051091;GO:0051092;GO:1902186;	K12030	EC:2.3.2.27	-	-	tripartite motif containing 62 [Source:HGNCSymbol;Acc:HGNC:25574]	429807	R4GHA7
ENSGALG00000041762	1155.04	520.27	0.450434	0.000650096	1	194707208	194758238	-	51031	STIM1	GO:0005246;GO:0016020;GO:0016021;GO:0030176;GO:0032237;GO:0051924;GO:0005246;GO:0016020;GO:0016021;GO:0030176;GO:0032237;GO:0051924;GO:0002115;GO:0002115;GO:0005246;GO:0005246;GO:0005509;GO:0005783;GO:0005783;GO:0005783;GO:0005886;GO:0006812;GO:0006874;GO:0014902;GO:0016020;GO:0016021;GO:0030176;GO:0032237;GO:0032237;GO:0032991;GO:0042802;GO:0051924;	K16059	-	-	-	stromal interaction molecule 1 [Source:NCBIgene;Acc:419082]	419082	Q5ZIJ6
ENSGALG00000028147	197.265	89.5581	0.453999	0.000381163	25	2586099	2589028	-	2930	CTSK	GO:0006508;GO:0006508;GO:0008233;GO:0008234;GO:0008234;GO:0016787;GO:0001968;GO:0004197;GO:0005518;GO:0005615;GO:0005654;GO:0006508;GO:0006508;GO:0008233;GO:0008234;GO:0008234;GO:0008234;GO:0016787;GO:0030574;GO:0030574;GO:0043231;GO:0043394;GO:0045453;GO:0051603;GO:0061037;	K01371	EC:3.4.22.38	-	-	cathepsin K [Source:NCBI gene;Acc:395818]"	395818	A0A1D5P0X4
ENSGALG00000006702	128.607	58.4217	0.454265	0.00181898	10	13033323	13040620	+	7298	MFGE8	GO:0001786;GO:0005178;GO:0005509;GO:0005615;GO:0006910;GO:0006911;GO:0008429;GO:0009897;GO:0019897;GO:0043277;GO:0050766;	K17253	-	-	-	milk fat globule-EGF factor 8 protein [Source:NCBIgene;Acc:415494]	415494	E1C0K5
ENSGALG00000042642	48.4107	22.4912	0.464592	0.0310644	2	396849	398637	+	1789	RARRES2	GO:0005102;GO:0005102;GO:0005615;GO:0006954;GO:0031012;GO:0045087;GO:0050921;GO:0050994;GO:0050994;GO:2001275;GO:0005102;GO:0005102;GO:0005615;GO:0006954;GO:0031012;GO:0045087;GO:0050921;GO:0050994;GO:0050994;GO:2001275;GO:0005102;GO:0005102;GO:0005615;GO:0006954;GO:0031012;GO:0045087;GO:0050921;GO:0050994;GO:0050994;GO:2001275;	K10044	-	-	-	retinoic acid receptor responder (tazaroteneinduced) 2 [Source:NCBI gene;Acc:420366]	420366	A0A0K0PUH6
ENSGALG00000006326	665.314	311.771	0.468607	0.0228615	15	8134760	8136636	+	1877	MIF	GO:0002376;GO:0004167;GO:0005125;GO:0005576;GO:0005615;GO:0005737;GO:0006954;GO:0010469;GO:0016853;GO:0042289;GO:0045087;GO:0050178;	K07253	EC:5.3.2.1	O	NOG08790	macrophage migration inhibitory factor(glycosylation-inhibiting factor) [Source:NCBIgene;Acc:100857237]	100857237	Q02960;Q90ZI2
ENSGALG00000001558	662.51	317.174	0.478746	0.000134707	26	3544656	3550615	+	5960	MOV10	GO:0000932;GO:0005829;GO:0005829;GO:0035194;GO:0035195;GO:0035279;GO:0043186;	K18422	EC:3.6.4.13	-	-	Mov10 RISC complex RNA helicase [Source:NCBIgene;Acc:419872]	419872	Q5ZKD7
ENSGALG00000026077	2111.17	1037.19	0.491288	0.000651517	19	5736768	5740448	-	3681	ALDOC	GO:0003824;GO:0004332;GO:0004332;GO:0004332;GO:0006096;GO:0006096;GO:0008092;GO:0016829;GO:0030388;GO:0030855;	K01623	EC:4.1.2.13	-	-	aldolase, fructose-bisphosphate C [Source:NCBIgene;Acc:395492]	395492	R4GM10
ENSGALG00000005653	847.638	416.654	0.491547	5.26898e-06	6	16936051	16944525	+	8475	NFKB2	GO:0003677;GO:0003700;GO:0005634;GO:0005737;GO:0006355;GO:0007165;GO:0000978;GO:0001077;GO:0002268;GO:0002467;GO:0003677;GO:0003700;GO:0005634;GO:0005634;GO:0005634;GO:0005737;GO:0005737;GO:0005829;GO:0006355;GO:0006355;GO:0006366;GO:0007165;GO:0030198;GO:0033257;GO:0038061;GO:0045944;GO:0048536;GO:0003677;GO:0003700;GO:0005634;GO:0005737;GO:0006355;GO:0007165;GO:0003677;GO:0003700;GO:0005634;GO:…	K04469	-	-	-	nuclear factor kappa B subunit 2 [Source:NCBIgene;Acc:386574]	386574	P98150
ENSGALG00000019061	32.091	69.0614	2.15205	0.00889657	1	182507123	182513346	+	6224	MMP1	GO:0004175;GO:0004222;GO:0004222;GO:0006508;GO:0006508;GO:0006508;GO:0008233;GO:0008237;GO:0008237;GO:0008270;GO:0016787;GO:0031012;GO:0032461;GO:0046872;	K01388	EC:3.4.24.7	-	-	matrix metallopeptidase 1 [Source:HGNCSymbol;Acc:HGNC:7155]	418982	E1C9D9
ENSGALG00000037309	22.6117	50.6252	2.23889	0.0280251	3	94124717	94144085	+	19369	COLEC11	GO:0001867;GO:0003677;GO:0005509;GO:0005537;GO:0005581;GO:0005615;GO:0005615;GO:0006956;GO:0019730;GO:0042806;GO:0048029;GO:0070492;GO:0120153;	K10066	-	-	-	collectin subfamily member 11 [Source:NCBIgene;Acc:428649]	428649	Q2LK94
ENSGALG00000032986	58.5621	137.156	2.34206	0.00285893	1	24554513	24638605	-	84093	CFTR	GO:0000166;GO:0005254;GO:0005254;GO:0005254;GO:0005254;GO:0005260;GO:0005260;GO:0005524;GO:0005524;GO:0005737;GO:0005769;GO:0005789;GO:0005829;GO:0005829;GO:0005829;GO:0005886;GO:0005886;GO:0005886;GO:0005886;GO:0005887;GO:0005887;GO:0006695;GO:0006811;GO:0006811;GO:0006821;GO:0006821;GO:0006904;GO:0009986;GO:0015106;GO:0015106;GO:0015108;GO:0015701;GO:0015701;GO:0016020;GO:0016020;GO:0016020;GO:…	K05031	EC:3.6.3.49	-	-	cystic fibrosis transmembrane conductance regulator[Source:NCBI gene;Acc:100049619]	100049619	A0M8U4
ENSGALG00000012126	15.7305	37.1371	2.36083	0.0348919	4	58493683	58506491	+	12809	CFI	GO:0004252;GO:0004252;GO:0005044;GO:0005576;GO:0006508;GO:0006508;GO:0006898;GO:0008233;GO:0008236;GO:0016020;GO:0016787;GO:0030449;	K01333	EC:3.4.21.45	-	-	complement factor I [Source:NCBI gene;Acc:428773]"	428773	F1NF64
ENSGALG00000028983	50.9233	124.926	2.45321	0.0075477	2	32700853	32703521	-	2669	HOXA9	GO:0003677;GO:0003677;GO:0005634;GO:0005634;GO:0006351;GO:0006351;GO:0006355;GO:0007275;GO:0043565;GO:0043565;	K21950	-	-	-	homeobox A9 [Source:NCBI gene;Acc:396096]"	396096	F1NJG5
ENSGALG00000008177	11.9973	30.2237	2.51922	0.0235984	15	11357297	11386044	+	28748	NOS1	GO:0003958;GO:0004517;GO:0004517;GO:0004517;GO:0005516;GO:0005516;GO:0005634;GO:0005829;GO:0005886;GO:0006527;GO:0006809;GO:0006809;GO:0007263;GO:0009725;GO:0010181;GO:0010181;GO:0012506;GO:0014069;GO:0016491;GO:0016491;GO:0016491;GO:0020037;GO:0031284;GO:0032496;GO:0045776;GO:0046872;GO:0050660;GO:0050660;GO:0050661;GO:0055114;GO:0055114;GO:0098924;GO:0001666;GO:0002028;GO:0004517;GO:0004517;GO:…	K13240	EC:1.14.13.39	-	-	nitric oxide synthase 1 [Source:HGNCSymbol;Acc:HGNC:7872]	427721	E1C799
ENSGALG00000042657	11.3602	30.3659	2.67301	0.0235595	2	2498228	2581084	-	82857	WNT3A	GO:0001649;GO:0001701;GO:0001756;GO:0001819;GO:0001934;GO:0001934;GO:0001947;GO:0002092;GO:0003713;GO:0005102;GO:0005102;GO:0005109;GO:0005576;GO:0005576;GO:0005615;GO:0005615;GO:0005640;GO:0005829;GO:0007275;GO:0007275;GO:0007368;GO:0007409;GO:0007411;GO:0007498;GO:0008283;GO:0008284;GO:0009952;GO:0009986;GO:0010387;GO:0010469;GO:0010628;GO:0010628;GO:0010977;GO:0016055;GO:0016055;GO:0016055;GO:…	K00312	-	-	-	Wnt family member 3A [Source:NCBI gene;Acc:395396]"	395396	Q2LMP1
ENSGALG00000011109	39.5135	114.821	2.90587	0.000647194	4	46251251	46350676	-	99426	MAPK10	GO:0000166;GO:0004672;GO:0004674;GO:0004705;GO:0004707;GO:0004707;GO:0004707;GO:0005524;GO:0005524;GO:0005622;GO:0005634;GO:0005737;GO:0006468;GO:0006468;GO:0007254;GO:0007258;GO:0010468;GO:0016301;GO:0016310;GO:0016740;GO:0035556;GO:0071310;GO:0000165;GO:0000166;GO:0004672;GO:0004674;GO:0004707;GO:0004707;GO:0005524;GO:0005524;GO:0005622;GO:0006468;GO:0016301;GO:0016310;GO:0016740;	K04440	EC:2.7.11.24	-	-	Gallus gallus mitogen-activated protein kinase 10(MAPK10), transcript variant 1, mRNA. [Source:RefSeqmRNA;Acc:NM_001318224]	422592	A0A1D5PXC6
ENSGALG00000003016	12.8132	47.7053	3.72313	0.000950458	21	4069606	4082988	-	13383	MASP2	GO:0001855;GO:0001867;GO:0001867;GO:0004252;GO:0004252;GO:0004252;GO:0005509;GO:0005615;GO:0006508;GO:0006508;GO:0008233;GO:0008233;GO:0016787;GO:0048306;GO:0001867;GO:0001867;GO:0004252;GO:0005509;GO:0005576;GO:0006508;	K03993	EC:3.4.21.104	-	-	mannan binding lectin serine peptidase 2[Source:NCBI gene;Acc:407089]	407089	Q6Q1Q9
ENSGALG00000009904	11.5632	44.6329	3.85992	0.00797303	1	35101235	35103693	-	2459	IL22	GO:0005576;	K05445	-	-	-	interleukin 22 [Source:NCBI gene;Acc:417838]"	417838	E1C1U2
ENSGALG00000045508	4.92999	19.0323	3.86052	0.0460627	27	403595	404323	-	729	-	GO:0003823;GO:0006910;GO:0006911;GO:0006958;GO:0009897;GO:0034987;GO:0042571;GO:0042742;GO:0045087;GO:0050853;GO:0050871;	-	-	-	-	-	-	-
ENSGALG00000010850	16.8738	67.268	3.98655	0.000329536	8	25885358	25901235	+	15878	C8A	GO:0005579;GO:0005579;GO:0006955;GO:0006956;GO:0006956;	K03997	-	-	-	complement C8 alpha chain [Source:HGNCSymbol;Acc:HGNC:1352]	429111	F1NJU5
ENSGALG00000041510	15.1665	61.1692	4.03319	0.0002123	10	974526	991525	+	17000	DUOX2	GO:0004601;GO:0005509;GO:0005509;GO:0006979;GO:0009566;GO:0009615;GO:0016020;GO:0016021;GO:0016174;GO:0016174;GO:0016491;GO:0016491;GO:0019221;GO:0020037;GO:0030282;GO:0030878;GO:0035264;GO:0042403;GO:0042445;GO:0048839;GO:0048855;GO:0050665;GO:0051591;GO:0055114;GO:0055114;GO:0098869;	K13411	-	-	-	dual oxidase 2 [Source:HGNC Symbol;Acc:HGNC:13273]"	427482	A0A1D5PJY4
ENSGALG00000030251	16.5001	67.1531	4.06987	0.000125012	2	140988804	141106986	-	118183	ADCY8	GO:0000166;GO:0004016;GO:0004016;GO:0004016;GO:0004016;GO:0005524;GO:0005622;GO:0005886;GO:0005887;GO:0006171;GO:0006171;GO:0006171;GO:0007189;GO:0007616;GO:0009190;GO:0016020;GO:0016021;GO:0016829;GO:0016849;GO:0035556;GO:0046872;GO:0000166;GO:0004016;GO:0004016;GO:0005524;GO:0005622;GO:0005886;GO:0006171;GO:0006171;GO:0009190;GO:0016020;GO:0016021;GO:0016829;GO:0016849;GO:0035556;GO:0046872;	K08048	EC:4.6.1.1	-	-	adenylate cyclase 8 [Source:HGNCSymbol;Acc:HGNC:239]	420328	A0A1D5PGV0
ENSGALG00000014979	16.1515	66.4978	4.11712	0.0183662	3	64213848	64259508	+	45661	FRK	GO:0000122;GO:0000166;GO:0004672;GO:0004713;GO:0004713;GO:0004715;GO:0004715;GO:0005102;GO:0005524;GO:0005524;GO:0005634;GO:0005829;GO:0006468;GO:0007169;GO:0016301;GO:0016310;GO:0016740;GO:0030154;GO:0031234;GO:0038083;	K08892	EC:2.7.10.2	-	-	fyn related Src family tyrosine kinase [Source:HGNCSymbol;Acc:HGNC:3955]	421747	E1C2F6
ENSGALG00000016288	7.25308	32.1752	4.43607	0.00188981	1	116055337	116671490	-	616154	IL1RAPL1	GO:0004908;GO:0005886;GO:0007165;GO:0016020;GO:0016021;GO:0019221;GO:0045920;GO:0098978;GO:0099175;GO:0099545;GO:1905606;	K05170	-	-	-	interleukin 1 receptor accessory protein like 1[Source:HGNC Symbol;Acc:HGNC:5996]	427993	-
ENSGALG00000012671	16.9038	76.2068	4.50825	0.00543041	2	58772953	58779107	+	6155	prl	GO:0001937;GO:0005179;GO:0005179;GO:0005179;GO:0005576;GO:0005576;GO:0005615;GO:0005615;GO:0008284;GO:0010469;GO:0031667;GO:0033685;GO:0040014;GO:0046427;GO:0046427;GO:1902895;GO:0005179;GO:0005179;GO:0005576;GO:0005576;GO:0010469;GO:0005179;GO:0005179;GO:0005576;GO:0005576;GO:0010469;GO:0005179;GO:0005179;GO:0005576;GO:0005576;GO:0010469;GO:0005179;GO:0005179;GO:0005576;GO:0005576;GO:0010469;	K05439	-	S	NOG47376	prolactin [Source:NCBI gene;Acc:396453]"	396453	P14676;A0A0B5KZ08
ENSGALG00000010866	10.7257	50.2135	4.68162	0.000159	4	45060436	45066903	+	6468	AREG	GO:0005154;GO:0005615;GO:0005615;GO:0005622;GO:0005634;GO:0005737;GO:0007173;GO:0007173;GO:0007186;GO:0008083;GO:0008284;GO:0008284;GO:0008284;GO:0009986;GO:0010469;GO:0016020;GO:0016021;GO:0032355;GO:0050731;GO:0060598;GO:0060744;GO:0060749;GO:0060750;	K09782	-	-	NOG41450	amphiregulin [Source:NCBI gene;Acc:428752]"	428752	Q645M5
ENSGALG00000037253	4.5924	21.5493	4.69239	0.0085399	AADN04001978.1	1959	6107	-	4149	-	GO:0006897;GO:0016020;GO:0016021;GO:0030246;	-	-	-	-	hepatic lectin [Source:NCBI gene;Acc:396477]"	396477	P02707
ENSGALG00000000892	4.45568	21.1227	4.74063	0.0114888	26	2562267	2564556	-	2290	IL10	GO:0001938;GO:0002237;GO:0002740;GO:0002826;GO:0002875;GO:0002904;GO:0005125;GO:0005125;GO:0005125;GO:0005576;GO:0005576;GO:0005615;GO:0005615;GO:0005615;GO:0006954;GO:0006955;GO:0008285;GO:0010468;GO:0030886;GO:0030889;GO:0032689;GO:0032695;GO:0032715;GO:0032720;GO:0032800;GO:0034115;GO:0035729;GO:0042742;GO:0042832;GO:0042832;GO:0044130;GO:0045019;GO:0045077;GO:0045348;GO:0045787;GO:0045893;GO:…	K05443	-	-	NOG43085	interleukin 10 [Source:NCBI gene;Acc:428264]"	428264	Q6A2H4;B6RCP7
ENSGALG00000005286	11.5186	55.8673	4.8502	2.70885e-05	9	6425974	6434135	+	8162	TRIM42	GO:0005622;GO:0008270;GO:0046872;	K12018	-	-	-	tripartite motif containing 42 [Source:HGNCSymbol;Acc:HGNC:19014]	424818	E1C1V9
ENSGALG00000014840	10.2556	55.7016	5.43134	5.22045e-06	Z	12966009	12990144	-	24136	C6	GO:0001701;GO:0001970;GO:0005579;GO:0005579;GO:0006955;GO:0006956;GO:0045766;GO:0045917;	K03995	-	S	NOG145238	complement C6 [Source:NCBI gene;Acc:431585]"	431585	B8ZX71
ENSGALG00000006329	3.16048	18.066	5.71621	0.014234	13	15315384	15318083	-	2700	IL9	GO:0005125;GO:0005140;GO:0005615;GO:0010469;	K05432	-	-	-	interleukin 9 [Source:NCBI gene;Acc:416307]"	416307	Q2PYN4
ENSGALG00000030356	2.64776	18.6128	7.02965	0.00543247	4	79093764	79105659	-	11896	OTOP1	GO:0005887;GO:0009590;GO:0015252;GO:0015252;GO:0016020;GO:0016020;GO:0016021;GO:0032869;GO:0042472;GO:0060336;GO:1902600;GO:1902600;	-	-	-	-	otopetrin 1 [Source:HGNC Symbol;Acc:HGNC:19656]"	422844	-
ENSGALG00000016662	4.62659	33.2054	7.17707	0.000180569	3	107785815	107811652	+	25838	GATA4	GO:0000977;GO:0000978;GO:0001077;GO:0001085;GO:0001228;GO:0003180;GO:0003197;GO:0003290;GO:0003677;GO:0003677;GO:0003700;GO:0003700;GO:0003700;GO:0003713;GO:0005634;GO:0005634;GO:0005634;GO:0005634;GO:0006355;GO:0006366;GO:0007507;GO:0008134;GO:0008270;GO:0008584;GO:0009887;GO:0009888;GO:0016604;GO:0042493;GO:0043565;GO:0044212;GO:0045893;GO:0045893;GO:0045944;GO:0046872;GO:0048468;GO:0048646;GO:…	K09183	-	-	-	GATA binding protein 4 [Source:NCBIgene;Acc:396392]	396392	P43691;E1C9C6
ENSGALG00000029212	3.25258	24.5571	7.55004	0.000710583	21	174319	183170	+	8852	PADI2	GO:0004668;GO:0004668;GO:0004668;GO:0005509;GO:0005509;GO:0005634;GO:0005737;GO:0005737;GO:0005737;GO:0010848;GO:0018101;GO:0018101;GO:0030331;GO:0030520;GO:0035327;GO:0036413;GO:0036414;GO:0042803;GO:0048096;GO:0070100;GO:1901624;GO:1990830;GO:0004668;GO:0005509;GO:0005737;GO:0018101;	K01481	EC:3.5.3.15	-	-	Gallus gallus peptidyl arginine deiminase, type II(PADI2), mRNA. [Source:RefSeq mRNA;Acc:NM_001319019]	428172	S6BNL5
ENSGALG00000023070	1.32069	11.2576	8.52399	0.0236795	5	45639765	45645089	-	5325	SPIA1	GO:0004867;GO:0005615;GO:0005615;GO:0010951;	K04525	-	-	-	serpin peptidase inhibitor, clade A (alpha-1antiproteinase, antitrypsin), member 1 [Source:NCBIgene;Acc:423434]	423434	E1C7T1
ENSGALG00000021696	1.06424	9.16717	8.61384	0.038468	19	301097	305124	+	4028	TRIM50	GO:0005622;GO:0005829;GO:0008270;GO:0016235;GO:0042802;GO:0046872;GO:0070201;GO:0005622;GO:0008270;GO:0046872;	K12024	-	-	-	tripartite motif containing 50 [Source:HGNCSymbol;Acc:HGNC:19017]	417461	E1C7S4
ENSGALG00000013571	6.44512	61.9972	9.61925	2.00647e-08	4	61766265	61782543	+	16279	F11	GO:0004252;GO:0005576;GO:0005615;GO:0006508;GO:0006508;GO:0007596;GO:0007596;GO:0008233;GO:0008236;GO:0016787;GO:0030193;GO:0031639;GO:0051919;	-	-	-	-	coagulation factor XI [Source:HGNCSymbol;Acc:HGNC:3529]	-	-
ENSGALG00000023822	1.06424	11.1014	10.4313	0.0386905	13	16994393	16997077	-	2685	IL5	GO:0005125;GO:0005137;GO:0005576;GO:0005576;GO:0005615;GO:0006955;GO:0006955;GO:0008083;GO:0008083;GO:0010469;	K05428	-	-	-	interleukin 5 [Source:NCBI gene;Acc:474360]"	474360	Q5W4T8
ENSGALG00000028273	0.972319	11.5859	11.9157	0.0109967	1	194567561	194575005	+	7445	HBE1	GO:0005344;GO:0005833;GO:0015671;GO:0015671;GO:0019825;GO:0020037;GO:0046872;GO:0005344;GO:0005344;GO:0005515;GO:0005615;GO:0005623;GO:0005833;GO:0005833;GO:0015671;GO:0015671;GO:0019825;GO:0019825;GO:0019825;GO:0020037;GO:0020037;GO:0030492;GO:0031838;GO:0042744;GO:0043177;GO:0046872;GO:0051291;GO:0005344;GO:0005833;GO:0015671;GO:0015671;GO:0019825;GO:0020037;GO:0046872;GO:0005344;GO:0005344;GO:…	-	-	-	NOG325823	hemoglobin subunit epsilon 1 [Source:NCBIgene;Acc:428114]	396485	P02112
