# Supplementary material for: Transcriptome analysis of thymic tissues from Chinese Partridge Shank chickens with or without Newcastle disease virus LaSota vaccine injection via high-throughput RNA sequencing
Source: Bioengineered. 2022 Apr 9;13(4):9131–44. doi: 10.1080/21655979.2021.2008737 (PMC9161911; doi:10.1080/21655979.2021.2008737)
Supplement: Supplemental Material [file KBIE_A_2008737_SM0801.zip › supplementary/Supplementary Table 5.xlsx]

## Sheet: Sheet1
The protein network information with the combined_score > 0.4
#node1	node2	node1_string_id	node2_string_id	neighborhood_on_chromosome	gene_fusion	phylogenetic_cooccurrence	homology	coexpression	experimentally_determined_interaction	database_annotated	automated_textmining	combined_score
ALDOC	DAK	9031.ENSGALP00000043256	9031.ENSGALP00000008385	0	0	0	0	0.058	0	0.964	0.244	0.972
APOA4	MASP2	9031.ENSGALP00000011502	9031.ENSGALP00000004756	0	0	0	0	0.399	0.045	0	0.298	0.562
APOA4	C6	9031.ENSGALP00000011502	9031.ENSGALP00000023910	0	0	0	0	0.787	0	0	0.042	0.787
APOA4	C8A	9031.ENSGALP00000011502	9031.ENSGALP00000017612	0	0	0	0	0.789	0	0	0.063	0.793
APOA4	F11	9031.ENSGALP00000011502	9031.ENSGALP00000036802	0	0	0	0	0.793	0.045	0	0.076	0.802
APOA4	SERPINA1	9031.ENSGALP00000011502	9031.ENSGALP00000036785	0	0	0	0	0.756	0.087	0	0.189	0.804
AREGB	SERPINA1	9031.ENSGALP00000017644	9031.ENSGALP00000036785	0	0	0	0	0	0	0.6	0	0.6
BCAR1	MAPK10	9031.ENSGALP00000043346	9031.ENSGALP00000018075	0	0	0	0	0	0.088	0.551	0.192	0.64
BCAR1	FRK	9031.ENSGALP00000043346	9031.ENSGALP00000024119	0	0	0	0	0.048	0.299	0.417	0.192	0.643
BCAR1	JAK3	9031.ENSGALP00000043346	9031.ENSGALP00000042117	0	0	0	0	0	0.173	0.48	0.073	0.566
BCAR1	CFD	9031.ENSGALP00000043346	9031.ENSGALP00000042661	0	0	0	0	0	0	0.166	0.358	0.441
C1QB	MASP2	9031.ENSGALP00000007597	9031.ENSGALP00000004756	0	0	0	0	0	0	0.615	0.105	0.64
C1QB	CFI	9031.ENSGALP00000007597	9031.ENSGALP00000019783	0	0	0	0	0.069	0	0.262	0.424	0.57
C1QB	CEBPA	9031.ENSGALP00000007597	9031.ENSGALP00000043098	0	0	0	0	0.547	0	0	0.092	0.571
C1QB	SERPING1	9031.ENSGALP00000007597	9031.ENSGALP00000011922	0	0	0	0	0.197	0	0	0.591	0.657
C6	MASP2	9031.ENSGALP00000023910	9031.ENSGALP00000004756	0	0	0	0	0.474	0.067	0	0.828	0.908
C6	C8A	9031.ENSGALP00000023910	9031.ENSGALP00000017612	0	0	0	0.789	0.789	0.975	0.854	0.326	0.999
C6	CFI	9031.ENSGALP00000023910	9031.ENSGALP00000019783	0	0	0	0	0.345	0.067	0	0.621	0.748
C6	SERPINA1	9031.ENSGALP00000023910	9031.ENSGALP00000036785	0	0	0	0	0.786	0	0	0	0.786
C6	F11	9031.ENSGALP00000023910	9031.ENSGALP00000036802	0	0	0	0	0.789	0.067	0	0.065	0.799
C8A	MASP2	9031.ENSGALP00000017612	9031.ENSGALP00000004756	0	0	0	0	0.606	0	0	0.431	0.766
C8A	CFI	9031.ENSGALP00000017612	9031.ENSGALP00000019783	0	0	0	0	0.494	0	0	0.251	0.604
C8A	SERPINA1	9031.ENSGALP00000017612	9031.ENSGALP00000036785	0	0	0	0	0.756	0	0	0.043	0.757
C8A	F11	9031.ENSGALP00000017612	9031.ENSGALP00000036802	0	0	0	0	0.793	0	0	0.222	0.832
CEBPA	CEBPB	9031.ENSGALP00000043098	9031.ENSGALP00000012991	0	0	0	0.959	0.216	0.404	0.568	0.936	0.789
CEBPA	GATA4	9031.ENSGALP00000043098	9031.ENSGALP00000030912	0	0	0	0	0	0.067	0	0.412	0.428
CEBPA	NFKB2	9031.ENSGALP00000043098	9031.ENSGALP00000042025	0	0	0	0	0.075	0.063	0	0.481	0.511
CEBPA	E2F1	9031.ENSGALP00000043098	9031.ENSGALP00000042464	0	0	0	0	0	0.151	0.19	0.279	0.46
CEBPA	CFD	9031.ENSGALP00000043098	9031.ENSGALP00000042661	0	0	0	0	0.059	0.046	0	0.403	0.417
CEBPA	SREBF1	9031.ENSGALP00000043098	9031.ENSGALP00000043197	0	0	0	0	0.165	0.067	0	0.791	0.823
CEBPB	IL10	9031.ENSGALP00000012991	9031.ENSGALP00000001310	0	0	0	0	0	0.11	0	0.435	0.475
CEBPB	NFKB2	9031.ENSGALP00000012991	9031.ENSGALP00000042025	0	0	0	0	0.085	0.067	0	0.39	0.434
CEBPB	GATA4	9031.ENSGALP00000012991	9031.ENSGALP00000030912	0	0	0	0	0	0.067	0	0.528	0.54
CEBPB	SREBF1	9031.ENSGALP00000012991	9031.ENSGALP00000043197	0	0	0	0	0.068	0.067	0	0.535	0.561
CFD	MMP9	9031.ENSGALP00000042661	9031.ENSGALP00000011309	0	0	0	0	0.058	0.051	0.127	0.358	0.431
CFD	SERPING1	9031.ENSGALP00000042661	9031.ENSGALP00000011922	0	0	0	0	0.059	0.116	0.154	0.44	0.553
CFD	COLEC11	9031.ENSGALP00000042661	9031.ENSGALP00000042407	0	0	0	0	0	0.051	0.152	0.33	0.413
CFI	SERPING1	9031.ENSGALP00000019783	9031.ENSGALP00000011922	0	0	0	0	0.069	0.116	0.154	0.436	0.554
CFI	F11	9031.ENSGALP00000019783	9031.ENSGALP00000036802	0	0	0.417	0.64	0.406	0	0	0.151	0.511
CFI	FRK	9031.ENSGALP00000019783	9031.ENSGALP00000024119	0	0	0	0	0.087	0.052	0.146	0.432	0.523
CFI	SERPINA1	9031.ENSGALP00000019783	9031.ENSGALP00000036785	0	0	0	0	0.474	0.116	0.154	0.057	0.579
COLEC11	MASP2	9031.ENSGALP00000042407	9031.ENSGALP00000004756	0	0	0	0	0.063	0.051	0.152	0.873	0.892
CTSK	MMP9	9031.ENSGALP00000043433	9031.ENSGALP00000011309	0	0	0	0	0.087	0	0	0.783	0.793
CYBA	DUOX2	9031.ENSGALP00000041559	9031.ENSGALP00000003834	0	0	0	0	0.059	0.116	0.457	0.865	0.93
F11	MASP2	9031.ENSGALP00000036802	9031.ENSGALP00000004756	0	0	0	0.629	0.476	0	0	0.263	0.521
F11	SERPING1	9031.ENSGALP00000036802	9031.ENSGALP00000011922	0	0	0	0	0.059	0.116	0.822	0.529	0.921
F11	FRK	9031.ENSGALP00000036802	9031.ENSGALP00000024119	0	0	0	0	0.362	0.052	0.146	0.043	0.439
F11	MMP1	9031.ENSGALP00000036802	9031.ENSGALP00000027716	0	0	0	0	0	0.051	0.908	0	0.909
F11	SERPINA1	9031.ENSGALP00000036802	9031.ENSGALP00000036785	0	0	0	0	0.788	0.116	0.154	0.106	0.839
FRK	MMP9	9031.ENSGALP00000024119	9031.ENSGALP00000011309	0	0	0	0	0	0	0.443	0.09	0.471
FRK	NOS1	9031.ENSGALP00000024119	9031.ENSGALP00000013280	0	0	0	0	0	0.11	0.365	0	0.41
FRK	MAPK10	9031.ENSGALP00000024119	9031.ENSGALP00000018075	0	0	0.313	0.567	0.059	0.112	0.372	0.117	0.516
FRK	NFKB2	9031.ENSGALP00000024119	9031.ENSGALP00000042025	0	0	0	0	0	0.11	0.372	0	0.417
FRK	JAK3	9031.ENSGALP00000024119	9031.ENSGALP00000042117	0	0	0	0.671	0.056	0.111	0.407	0.296	0.506
FRK	SERPINA1	9031.ENSGALP00000024119	9031.ENSGALP00000036785	0	0	0	0	0.458	0	0.155	0	0.522
FRK	MMP1	9031.ENSGALP00000024119	9031.ENSGALP00000027716	0	0	0	0	0.063	0	0.55	0	0.56
FZD1	MAPK10	9031.ENSGALP00000014736	9031.ENSGALP00000018075	0	0	0	0	0.059	0.1	0.459	0.118	0.541
FZD1	WNT3A	9031.ENSGALP00000014736	9031.ENSGALP00000030668	0	0	0	0	0.047	0.292	0.785	0.762	0.961
GATA4	WNT3A	9031.ENSGALP00000030912	9031.ENSGALP00000030668	0	0	0	0	0	0.091	0	0.544	0.568
HBE1	MMP1	9031.ENSGALP00000035591	9031.ENSGALP00000027716	0	0	0	0	0.055	0	0.5	0	0.507
HBE1	PPIA	9031.ENSGALP00000035591	9031.ENSGALP00000041690	0	0	0	0	0	0	0	0.453	0.453
IL10	MMP1	9031.ENSGALP00000001310	9031.ENSGALP00000027716	0	0	0	0	0.099	0	0	0.396	0.432
IL10	NFKB2	9031.ENSGALP00000001310	9031.ENSGALP00000042025	0	0	0	0	0.055	0.062	0	0.42	0.441
IL10	MIF	9031.ENSGALP00000001310	9031.ENSGALP00000010214	0	0	0	0	0	0	0	0.543	0.543
IL10	RORC	9031.ENSGALP00000001310	9031.ENSGALP00000042497	0	0	0	0	0	0	0	0.567	0.567
IL10	JAK3	9031.ENSGALP00000001310	9031.ENSGALP00000042117	0	0	0	0	0	0.048	0.456	0.472	0.702
IL10	IL22	9031.ENSGALP00000001310	9031.ENSGALP00000016087	0	0	0	0	0.18	0	0	0.686	0.731
IL10	MMP9	9031.ENSGALP00000001310	9031.ENSGALP00000011309	0	0	0	0	0	0	0	0.743	0.743
IL10	IL5	9031.ENSGALP00000001310	9031.ENSGALP00000039137	0	0	0	0	0.163	0	0	0.825	0.847
IL10	IL9	9031.ENSGALP00000001310	9031.ENSGALP00000010218	0	0	0	0	0.081	0	0	0.845	0.852
IL22	IL9	9031.ENSGALP00000016087	9031.ENSGALP00000010218	0	0	0	0	0.082	0	0	0.541	0.561
IL22	JAK3	9031.ENSGALP00000016087	9031.ENSGALP00000042117	0	0	0	0	0	0	0.456	0.259	0.579
IL22	RORC	9031.ENSGALP00000016087	9031.ENSGALP00000042497	0	0	0	0	0	0	0	0.609	0.609
IL22	IL5	9031.ENSGALP00000016087	9031.ENSGALP00000039137	0	0	0	0	0.203	0	0	0.561	0.635
IL5	IL9	9031.ENSGALP00000039137	9031.ENSGALP00000010218	0	0	0	0	0.466	0	0	0.613	0.784
IL9	JAK3	9031.ENSGALP00000010218	9031.ENSGALP00000042117	0	0	0	0	0	0	0	0.451	0.451
IL9	RORC	9031.ENSGALP00000010218	9031.ENSGALP00000042497	0	0	0	0	0	0	0	0.511	0.511
JAK3	NOS1	9031.ENSGALP00000042117	9031.ENSGALP00000013280	0	0	0	0	0	0.11	0.411	0.057	0.462
JAK3	MAPK10	9031.ENSGALP00000042117	9031.ENSGALP00000018075	0	0	0	0.562	0.059	0.112	0.551	0.279	0.636
JAK3	PRL	9031.ENSGALP00000042117	9031.ENSGALP00000020651	0	0	0	0	0	0	0.495	0.591	0.785
JAK3	SPHK1	9031.ENSGALP00000042117	9031.ENSGALP00000038332	0	0	0	0	0	0.067	0.473	0	0.487
JAK3	NFKB2	9031.ENSGALP00000042117	9031.ENSGALP00000042025	0	0	0	0	0.059	0.11	0.495	0.283	0.656
MAPK10	NFKB2	9031.ENSGALP00000018075	9031.ENSGALP00000042025	0	0	0	0	0	0.103	0	0.407	0.446
MAPK10	WNT3A	9031.ENSGALP00000018075	9031.ENSGALP00000030668	0	0	0	0	0.047	0	0.348	0.18	0.446
MASP2	SERPINA1	9031.ENSGALP00000004756	9031.ENSGALP00000036785	0	0	0	0	0.631	0.116	0.154	0.05	0.703
MASP2	SERPING1	9031.ENSGALP00000004756	9031.ENSGALP00000011922	0	0	0	0	0.058	0.116	0.154	0.8	0.84
MIF	PPIA	9031.ENSGALP00000010214	9031.ENSGALP00000041690	0	0	0	0	0.607	0.073	0	0.168	0.67
MMP1	MMP9	9031.ENSGALP00000027716	9031.ENSGALP00000011309	0	0	0	0.787	0.565	0.055	0	0.727	0.637
OTUB1	RAD23A	9031.ENSGALP00000041974	9031.ENSGALP00000043242	0	0	0	0	0.059	0.316	0	0.176	0.423
SERPINA1	SERPING1	9031.ENSGALP00000036785	9031.ENSGALP00000011922	0	0	0.448	0.626	0.058	0	0.3	0.246	0.467

## Sheet: Sheet2
The annotation information of proteins in the network.
#node	identifier	domain_summary_url	annotation	other_names_and_aliases
ADCY8	9031.ENSGALP00000026243	Adenylate cyclase 8 (brain); Belongs to the adenylyl cyclase class-4/guanylyl cyclase family	https://smart.embl.de/smart/DDvec.cgi?smart=1240:CYCc(353|555)+Pfam_DUF1053(605|700)+TRANS(727|749)+TRANS(770|792)+TRANS(823|842)+TRANS(847|869)+TRANS(884|903)+CYCc(931|1146)+	4.6.1.1,420328,A0A1D5PNE8,A0A1D5PNE8_CHICK,AADN03002062,AADN03002228,AC8,ADCY3,ADCY8,ADCY8-201,Adenylate cyclase 8 (brain),Adenylate cyclase type 8,E1BTI9,ENSGALG00000016298,ENSGALP00000026243,ENSGALT00000026293,Gga.31179,HBAC1,UPI0000E7FF8E,XM_418437,XM_418437.4,XM_418437.5,XP_418437,XP_418437.2,adenylate cyclase 8 (brain)
ALDOC	9031.ENSGALP00000043256	Gallus gallus aldolase C, fructose-bisphosphate (ALDOC), mRNA	https://smart.embl.de/smart/DDvec.cgi?smart=364:Pfam_Glycolytic(15|364)+	395492,4.1.2.13,AAA48589.1,AAB34480.1,AADN03007608,ALDOC,ALDOC-201,ALDOC_CHICK,Brain-type aldolase,EC 4.1.2.13,ENSGALG00000026077,ENSGALP00000043256,ENSGALT00000045371,Fructose-bisphosphate aldolase C,Fructose-bisphosphate aldolase, class I ,Gga.4982,L25375,NM_001206496,NM_001206496.2,NP_001193425,NP_001193425.1,P53449,R4GM10,S78291,UPI00020368F7,gga:395492
APOA4	9031.ENSGALP00000011502	Gallus gallus apolipoprotein A-IV (APOA4), mRNA	https://smart.embl.de/smart/DDvec.cgi?smart=366:SIGNAL(1|19)+Pfam_Apolipoprotein(60|253)+Pfam_Apolipoprotein(246|364)+	395780,APOA4,APOAIV,APOAIV-201,Apolipoprotein A-IV,Apolipoprotein A-IV precursor,Apolipoprotein A4,Apolipoprotein AIV,CAA76273.1,ENSGALG00000007109,ENSGALP00000011502,ENSGALT00000011516,F6UW59,F6UW59_CHICK,Gallus gallus apolipoprotein A-IV (APOA4), mRNA.,Gga.462,NM_204938,NM_204938.1,NP_990269,NP_990269.1,O93601,O93601_CHICK,UPI00000FC43B,Uncharacterized protein,Y16534,apoAIV,gga:395780
AREGB	9031.ENSGALP00000017644	Amphiregulin; Gallus gallus amphiregulin B (AREGB), mRNA	https://smart.embl.de/smart/DDvec.cgi?smart=210:SIGNAL(1|21)+EGF(103|140)+TRANS(159|181)+	428752,AADN03003930,AAU21467.1,AREG,AREG-201,AREG/SDGF,AREGB,AY725836,Amphiregulin,Amphiregulin precursor,ENSGALG00000010866,ENSGALP00000017644,ENSGALT00000017665,Gallus gallus amphiregulin B (AREGB), mRNA.,Gga.22139,NM_001031537,NM_001031537.1,NP_001026708,NP_001026708.1,Q645M5,Q645M5_CHICK,UPI0000440812,gga:428752
ATP6V0E2	9031.ENSGALP00000032616	V-type proton ATPase subunit; Vacuolar ATPase is responsible for acidifying a variety of intracellular compartments in eukaryotic cells	https://smart.embl.de/smart/DDvec.cgi?smart=85:Pfam_ATP_synt_H(13|74)+	769770,ATP6V0E2,ATP6V0E2-201,ENSGALG00000020754,ENSGALP00000032616,ENSGALT00000033256,F1P345,F1P345_CHICK,NM_001277387.1,NM_001277388,NM_001277388.1,NP_001264316,NP_001264316.1,NP_001264317,NP_001264317.1,UPI0002C86DFA,V-type H+-transporting ATPase subunit e,V-type proton ATPase subunit,V-type proton ATPase subunit e 2,gga:769770
BCAR1	9031.ENSGALP00000043346	BCAR1, Cas family scaffolding protein; Breast cancer anti-estrogen resistance 1	https://smart.embl.de/smart/DDvec.cgi?smart=927:SH3(24|82)+Pfam_Serine_rich(513|667)+Pfam_DUF3513(710|921)+	A0A1D5P1L0,A0A1D5P1L0_CHICK,AADN03006322,BCAR1,BCAR1 scaffold protein, Cas family member,BCAR1-201,Breast cancer anti-estrogen resistance 1,CAS,CASS1,Crkas,ENSGALG00000028291,ENSGALP00000043346,ENSGALT00000044645,Gga.53515,Gga.53529,Gga.53577,P130Cas,R4GM91,UPI0002C8728A,XM_414057,XM_414057.4,XP_414057,XP_414057.3,breast cancer anti-estrogen resistance 1
C1QB	9031.ENSGALP00000007597	Complement component 1, q subcomponent, B chain	https://smart.embl.de/smart/DDvec.cgi?smart=327:SIGNAL(1|22)+Pfam_Collagen(83|145)+C1Q(189|326)+	428197,AADN03007998,C1QB,C1QB-201,Complement C1q B chain,Complement C1q subcomponent subunit B,Complement component 1, q subcomponent, B chain,ENSGALG00000004771,ENSGALP00000007597,ENSGALP00000007598,ENSGALP00000007599,ENSGALT00000007609,ENSGALT00000007610,ENSGALT00000007611,F1NH19,F1NH19_CHICK,Gga.52120,UPI0002C86E73,XM_004947521.2,XM_425756.5,XP_004947578,XP_004947578.1,XP_425756.2,complement c…
C6	9031.ENSGALP00000023910	Gallus gallus complement component 6 (C6), mRNA	https://smart.embl.de/smart/DDvec.cgi?smart=935:SIGNAL(1|21)+TSP1(26|79)+TSP1(84|134)+LDLa(139|175)+MACPF(312|516)+TSP1(568|615)+CCP(644|699)+CCP(704|762)+FIMAC(768|840)+FIMAC(862|935)+	431585,B8ZX71,B8ZX71_CHICK,C6,C6-201,CAX16418.1,Complement C6,Complement component 6,Complement component C6 precursor,ENSGALG00000014840,ENSGALP00000023910,ENSGALT00000023956,F1N9Z9,FM957792,Gallus gallus complement component 6 (C6), mRNA.,Gga.47928,NM_001144849,NM_001144849.2,NP_001138321,NP_001138321.1,Sixth complement component,UPI0000E818BE,XM_015277349.1,XM_015277351.1,XM_015277352.1,XP_015…
C8A	9031.ENSGALP00000017612	Complement component 8, alpha polypeptide	https://smart.embl.de/smart/DDvec.cgi?smart=603:SIGNAL(1|27)+TSP1(56|106)+LDLa(110|147)+MACPF(302|511)+EGF(515|548)+TSP1(561|602)+	429111,C8A,C8A-201,Complement C8 alpha chain,Complement component 8 subunit alpha,Complement component 8, alpha polypeptide,Complement component C8 alpha chain,ENSGALG00000010850,ENSGALP00000017612,ENSGALT00000017633,F1NJU5,F1NJU5_CHICK,Gga.27731,UPI0000E80AED,XM_015291182.1,XM_426667,XM_426667.4,XM_426667.5,XP_015146668,XP_015146668.1,XP_426667,XP_426667.2,complement component 8, alpha polypepti…
CEBPA	9031.ENSGALP00000043098	Gallus gallus CCAAT/enhancer binding protein (C/EBP), alpha (CEBPA), mRNA	https://smart.embl.de/smart/DDvec.cgi?smart=88:BRLZ(10|74)+	427549,A0A3Q3ADE0,A0A3Q3ADE0_CHICK,BZIP domain-containing protein,CAA47320.1,CCAAT/Enhancer binding protein,CCAAT/enhancer binding protein (C/EBP), alpha,CCAAT/enhancer binding protein alpha,CCAAT/enhancer-binding protein alpha,CEBPA,EBP,EBP-201,ENSGALG00000026525,ENSGALP00000043098,ENSGALT00000046059,Gga.32103,LOC100857873,NM_001031459,NM_001031459.1,NP_001026630,NP_001026630.1,Q90582,Q90582_CHI…
CEBPB	9031.ENSGALP00000012991	CCAAT/enhancer-binding protein beta; Important transcriptional activator regulating the expression of genes involved in immune and inflammatory responses. Binds to regulatory regions of several acute-phase and cytokines genes and probably plays a role in the regulation of acute-phase reaction, inflammation and hemopoiesis. The consensus recognition site is 5'-T[TG]NNGNAA[TG]-3'. Functions in brow…	https://smart.embl.de/smart/DDvec.cgi?smart=328:BRLZ(252|316)+	396185,AAO39751.1,AY212285,C/EBP beta,CAA50144.1,CAA79760.1,CCAAT/enhancer binding protein (C/EBP), beta,CCAAT/enhancer-binding protein beta,CCR protein,CEBPB,CEBPB-201,CEBPB_CHICK,ENSGALG00000008014,ENSGALP00000012991,ENSGALT00000013006,Gga.4285,NF-M,NM_205253,NM_205253.2,NP_990584,NP_990584.1,Q05826,Q540C6,Transcription factor NF-M,UPI00000068AE,X70813,Z21646,gga:396185
CFD	9031.ENSGALP00000042661	Uncharacterized protein; Complement factor D (adipsin); Belongs to the peptidase S1 family	https://smart.embl.de/smart/DDvec.cgi?smart=265:SIGNAL(1|23)+Tryp_SPc(28|251)+	100857593,3.4.21.46,A0A3Q2TVA9,A0A3Q2TVA9_CHICK,AADN03008920,ADN,CFD,CFD-201,Complement factor D,Complement factor D ,Complement factor D (adipsin),DF,EC 3.4.21.46,ENSGALG00000027497,ENSGALP00000042661,ENSGALT00000044292,PFD,R4GKG6,UPI000240C810,XM_003642860,XM_003642860.2,XP_003642908,XP_003642908.2,complement factor D (adipsin),gga:100857593
CFI	9031.ENSGALP00000019783	Complement factor I precursor ; Belongs to the peptidase S1 family	https://smart.embl.de/smart/DDvec.cgi?smart=581:SIGNAL(1|21)+KAZAL(62|108)+SR(116|210)+LDLa(215|251)+LDLa(252|291)+Tryp_SPc(336|567)+	428773,CFI,CFI-201,Complement factor I,Complement factor I precursor,ENSGALG00000012126,ENSGALP00000019783,ENSGALT00000019810,F1NF64,F1NF64_CHICK,NM_001272018.1,NP_001258947,NP_001258947.1,UPI0002C86B3B,Uncharacterized protein,complement factor I precursor
CFTR	9031.ENSGALP00000015166	Epithelial ion channel that plays an important role in the regulation of epithelial ion and water transport and fluid homeostasis. Mediates the transport of chloride ions across the cell membrane. Channel activity is coupled to ATP hydrolysis. The ion channel is also permeable to HCO(3-); selectivity depends on the extracellular chloride concentration. Exerts its function also by modulating the a…	https://smart.embl.de/smart/DDvec.cgi?smart=1273:Pfam_ABC_membrane(1|139)+AAA(239|614)+Pfam_ABC_membrane(654|940)+AAA(1027|1209)+	100049619,5.6.1.6,6D3R,6D3S,A0A1D5PBN0,A0A1D5PBN0_CHICK,A0M8U4,ABK34432.1,AC159212,ATP-binding cassette sub-family C member 7,CFTR,CFTR-201,CFTR-202,Channel conductance-controlling ATPase,EC 5.6.1.6,ENSGALG00000009324,ENSGALP00000015163,ENSGALP00000015165,ENSGALP00000015166,ENSGALP00000015168,ENSGALT00000015179,ENSGALT00000015181,ENSGALT00000015182,ENSGALT00000015184,F1P2S6,F1P2S7,Gga.27462,LOC10…
COLEC11	9031.ENSGALP00000042407	Lectin that plays a role in innate immunity, apoptosis and embryogenesis. Calcium-dependent lectin that binds self and non-self glycoproteins presenting high mannose oligosaccharides with at least one terminal alpha-1,2-linked mannose epitope. Primarily recognizes the terminal disaccharide of the glycan. Also recognizes a subset of fucosylated glycans and lipopolysaccharides. Plays a role in inna…	https://smart.embl.de/smart/DDvec.cgi?smart=271:SIGNAL(1|22)+Pfam_Collagen(58|115)+CLECT(138|265)+	428649,CL-2,CL2,COL11_CHICK,COLEC11,COLEC11-201,Collectin sub-family member 11,Collectin-11,Collectin-11 precursor,Collectin-2,ENSGALG00000027532,ENSGALP00000042407,ENSGALT00000044792,Gga.13186,Gga.33716,NM_001044665,NM_001044665.1,NP_001038130,NP_001038130.1,Q2LK94,R4GJT3,UPI0000ECCACB,cCL-2,gga:428649
CTSK	9031.ENSGALP00000043433	Closely involved in osteoclastic bone resorption and may participate partially in the disorder of bone remodeling. Displays potent endoprotease activity against fibrinogen at acid pH. May play an important role in extracellular matrix degradation (By similarity).	https://smart.embl.de/smart/DDvec.cgi?smart=331:SIGNAL(1|17)+Pept_C1(117|330)+	3.4.22.38,CATK_CHICK,CTSK,CTSK-201,Cathepsin K,ENSGALG00000028147,ENSGALP00000043433,ENSGALT00000042991,Gallus gallus cathepsin K (CTSK), mRNA.,Gga.51509,JTAP-1,NM_204971,NM_204971.1,NP_990302,NP_990302.1,Q90686,R4GMG8,UPI0002C87527
CYBA	9031.ENSGALP00000041559	Cytochrome b-245 light chain; Critical component of the membrane-bound oxidase of phagocytes that generates superoxide. Associates with NOX3 to form a functional NADPH oxidase constitutively generating superoxide	https://smart.embl.de/smart/DDvec.cgi?smart=182:Pfam_Cytochrom_B558a(2|182)+	100859840,AADN03006245,AJ720004,CAG31663.1,CYBA,CYBA-201,Cytochrome b(558) alpha chain,Cytochrome b-245 light chain,Cytochrome b-245, alpha polypeptide,Cytochrome b558 subunit alpha,ENSGALG00000026172,ENSGALP00000041559,ENSGALT00000043860,Gga.34606,Neutrophil cytochrome b 22 kDa polypeptide,P22 phagocyte B-cytochrome,P22-phox,Q5ZKT0,Q5ZKT0_CHICK,R4GHL0,RCJMB04_9e23,UPI0002C87C60,XM_015292663.1,XP…
DAK	9031.ENSGALP00000008385	Triokinase and FMN cyclase	https://smart.embl.de/smart/DDvec.cgi?smart=230:Pfam_Dak1(1|230)+	2.7.1.28,2.7.1.29,4.6.1.15,426629,A0A1D5PG53,A0A1D5PG53_CHICK,AADN03004860,DAK,EC 2.7.1.28,EC 2.7.1.29,EC 4.6.1.15,ENSGALG00000005227,ENSGALP00000008385,ENSGALT00000008399,F1P419,TKFC,Triokinase and FMN cyclase,Triokinase/FMN cyclase,UPI0002C868AD,Uncharacterized protein,XM_424258,XM_424258.4,XP_015141608,XP_424258,XP_424258.4,gga:426629
DUOX2	9031.ENSGALP00000003834	Uncharacterized protein	https://smart.embl.de/smart/DDvec.cgi?smart=1543:SIGNAL(1|18)+Pfam_An_peroxidase(26|545)+TRANS(584|606)+EFh(808|836)+EFh(844|872)+TRANS(1035|1057)+Pfam_Ferric_reduct(1078|1227)+Pfam_FAD_binding_8(1259|1366)+Pfam_NAD_binding_6(1372|1526)+	1.11.1.-,1.6.3.1,427482,A0A1D5PJY4,A0A1D5PJY4_CHICK,DUOX1,DUOX2,Dual oxidase ,Dual oxidase 2,E1C7N8,EC 1.11.1.-,EC 1.6.3.1,ENSGALG00000002435,ENSGALP00000003834,ENSGALT00000003842,UPI0002C86BD0,Uncharacterized protein,XM_015279085.1,XP_015134571,XP_015134571.1,XP_425053,XP_425053.4,gga:427482
E2F1	9031.ENSGALP00000042464	Transcription activator that binds DNA cooperatively with DP proteins through the E2 recognition site, 5'-TTTC[CG]CGC-3' found in the promoter region of a number of genes whose products are involved in cell cycle regulation or in DNA replication. The DRTF1/E2F complex functions in the control of cell-cycle progression from G1 to S phase. E2F1 binds preferentially RB1 in a cell-cycle dependent man…	https://smart.embl.de/smart/DDvec.cgi?smart=345:E2F_TDP(46|111)+Pfam_E2F_CC-MB(125|218)+	396142,AADN03007876,E2F-1,E2F1,E2F1-201,E2F1-202,E2F1_CHICK,ENSGALG00000003045,ENSGALP00000004806,ENSGALP00000042464,ENSGALT00000004815,ENSGALT00000043768,F1NC04,NM_205219.1,NP_990550,NP_990550.1,Q90977,R4GJY3,Transcription factor E2F1,UPI0002C868DF,UPI0002C87D4F,gga:396142,transcription factor E2F1
F11	9031.ENSGALP00000036802	Uncharacterized protein; Belongs to the peptidase S1 family	https://smart.embl.de/smart/DDvec.cgi?smart=631:SIGNAL(1|22)+APPLE(24|107)+APPLE(114|197)+APPLE(204|287)+APPLE(294|378)+Tryp_SPc(395|626)+	3.4.21.34,422723,Coagulation factor XI,Coagulation factor XI isoform X1,EC 3.4.21.34,ENSGALG00000013571,ENSGALP00000022051,ENSGALP00000036802,ENSGALT00000022090,ENSGALT00000037595,F11,F1NUN5,F1NUN5_CHICK,KLKB1,Plasma kallikrein ,UPI000240BA68,Uncharacterized protein,XP_025005951,XP_420678,XP_420678.3,gga:422723
FRK	9031.ENSGALP00000024119	Fyn-related Src family tyrosine kinase	https://smart.embl.de/smart/DDvec.cgi?smart=533:SH3(73|138)+SH2(143|228)+TyrKc(263|516)+	2.7.10.2,421747,E1C2F6,E1C2F6_CHICK,EC 2.7.10.2,ENSGALG00000014979,ENSGALP00000024119,ENSGALT00000024165,FRK,FRK-201,Fyn-related Src family tyrosine kinase,Fyn-related kinase ,GTK,Gga.27336,PTK5,RAK,Tyrosine-protein kinase,Tyrosine-protein kinase FRK,UPI000240B674,XM_419779,XM_419779.4,XM_419779.5,XP_419779,XP_419779.3,fyn-related Src family tyrosine kinase,gga:421747
FZD1	9031.ENSGALP00000014736	Receptor for Wnt proteins. Functions in the canonical Wnt/beta-catenin signaling pathway. The canonical Wnt/beta-catenin signaling pathway leads to the activation of disheveled proteins, inhibition of GSK-3 kinase, nuclear accumulation of beta-catenin and activation of Wnt target genes (By similarity). A second signaling pathway involving PKC and calcium fluxes has been seen for some family membe…	https://smart.embl.de/smart/DDvec.cgi?smart=592:SIGNAL(1|48)+FRI(69|186)+Frizzled(258|585)+	374062,ENSGALG00000009064,ENSGALP00000014736,ENSGALP00000037386,ENSGALT00000014752,ENSGALT00000038180,F1NGQ9,FZ1,FZD1,FZD1-201,FZD1_CHICK,Frizzled 1/7,Frizzled-1,Frizzled-1 precursor,Fz-1,NM_001030337,NM_001030337.1,NP_001025508,NP_001025508.1,O57328,Q9IA07,UPI0000ECCC7B,cFz-1,gga:374062
GATA4	9031.ENSGALP00000030912	Transcription factor GATA-4; Transcriptional activator. Binds to the consensus sequence 5'-AGATAG-3' (By similarity)	https://smart.embl.de/smart/DDvec.cgi?smart=411:Pfam_GATA-N(1|175)+ZnF_GATA(182|232)+ZnF_GATA(236|286)+	396392,AAA57503.1,AADN03003178,E1C9C6,ENSGALG00000016662,ENSGALP00000026840,ENSGALP00000030912,ENSGALP00000030913,ENSGALT00000026891,ENSGALT00000031548,ENSGALT00000031549,GATA-4,GATA-binding factor 4,GATA-binding protein 4,GATA4,GATA4-201,GATA4_CHICK,Gga.795,NM_001293106.1,NP_001280035,NP_001280035.1,P43691,Transcription factor GATA-4,U11887,UPI00006109F1,XM_004935896,XM_004935896.1,XM_420041,XM_…
HBE1	9031.ENSGALP00000035591	Hemoglobin subunit beta; Gallus gallus hemoglobin, epsilon 1 (HBE1), mRNA; Belongs to the globin family	https://smart.embl.de/smart/DDvec.cgi?smart=147:Pfam_Globin(8|112)+	428114,AAD03346.1,AADN03001729,Beta-H globin,CAA31536.1,ENSGALG00000022703,ENSGALP00000035590,ENSGALP00000035591,ENSGALT00000036370,ENSGALT00000036371,F1N9X2,HBB,HBBA,HBE1,HBE1-201,HBG1,Hemoglobin subunit beta,Hemoglobin subunit epsilon,Hemoglobin subunit epsilon 1,NM_001031489,NM_001031489.1,NP_001026660,NP_001026660.1,Q90750,Q90864,Q90864_CHICK,UPI00000FD149,X13142,gga:428114
HOXA9	9031.ENSGALP00000018013	Sequence-specific transcription factor which is part of a developmental regulatory system that provides cells with specific positional identities on the anterior-posterior axis.	https://smart.embl.de/smart/DDvec.cgi?smart=260:Pfam_Hox9_act(1|181)+HOX(194|256)+	396096,AADN03001928,AC165369,ENSGALG00000028983,ENSGALP00000018013,ENSGALT00000018035,F1NE14,F1NE15,F1NJG5,F1NJG5_CHICK,HOXA-9,HOXA9,Homeobox protein,Homeobox protein Hox-A9,LOC100858551,LOC100858870,NM_001305224.1,NP_001292153,NP_001292153.1,UPI0000E7FD50,Uncharacterized protein,XP_003640751,XP_003640751.1,XP_003640754,XP_003640754.1,XP_003640782,XP_003640782.1,gga:396096
HSPBP1	9031.ENSGALP00000041511	HSPA (heat shock 70kDa) binding protein, cytoplasmic cochaperone 1	http://smart.embl.de/smart/DDt.cgi?smart=246:	100858988,A0A1D5P628,A0A1D5P628_CHICK,ENSGALG00000028146,ENSGALP00000041511,ENSGALT00000044897,FES1,HSPBP1,HSPBP1-201,Hsp70-binding protein 1,Hsp70-interacting protein,HspBP1,LOC100858988,R4GHG6,UPI000240CC18,Uncharacterized protein,XM_003643803,XM_003643803.2,XM_015273381.1,XP_003643851,XP_003643851.1,XP_015128867,XP_015128867.1,gga:100858988
IL10	9031.ENSGALP00000001310	Interleukin-10; Inhibits the synthesis of a number of cytokines, including IFN-gamma, IL-2, IL-3, TNF and GM-CSF produced by activated macrophages and by helper T-cells	https://smart.embl.de/smart/DDvec.cgi?smart=175:IL10(33|170)+	428264,ABV03587.1,ACH88144.1,ACH88145.1,ACH88146.1,AJ621254,AJ621614,AY647438,B5TMD6,B6RCP7,CAF18432.1,CAF21727.1,EF554720,ENSGALG00000000892,ENSGALP00000001310,ENSGALT00000001312,EU999769,EU999770,EU999771,Gallus gallus interleukin 10 (IL10), mRNA.,Gga.46641,IL-10,IL10,IL10-201,IL10_CHICK,Interleukin 10,Interleukin-10,Interleukin-10 precursor,NM_001004414,NM_001004414.2,NP_001004414,NP_001004414…
IL1RAPL1	9031.ENSGALP00000026211	Interleukin 1 receptor accessory protein-like 1	https://smart.embl.de/smart/DDvec.cgi?smart=622:IG(75|160)+IGc2(184|267)+TRANS(282|304)+TIR(330|488)+	427993,AADN03000501,E1BU20,E1BU20_CHICK,ENSGALG00000016288,ENSGALP00000026211,ENSGALT00000026261,IL1R8,IL1RAPL,IL1RAPL1,IL1RAPL1-201,Interleukin 1 receptor accessory protein like 1,Interleukin 1 receptor accessory protein-like,Interleukin 1 receptor accessory protein-like 1,Interleukin-1 receptor accessory protein-like 1,MRX10,MRX21,MRX34,OPHN4,TIGIRR-2,UPI0002C87107,XM_425563,XM_425563.4,XP_4255…
IL22	9031.ENSGALP00000016087	Gallus gallus interleukin 22 (IL22), mRNA	https://smart.embl.de/smart/DDvec.cgi?smart=197:SIGNAL(1|28)+IL10(51|185)+	417838,AADN03000396,E1C1U2,E1C1U2_CHICK,ENSGALG00000009904,ENSGALP00000016087,ENSGALT00000016106,Gallus gallus interleukin 22 (IL22), mRNA.,Gga.52074,IL-22,IL22,IL22-201,Interleukin 22,Interleukin-22 precursor,NM_001199614,NM_001199614.1,NP_001186543,NP_001186543.1,UPI00004471E9,Uncharacterized protein,gga:417838,interleukin-22
IL5	9031.ENSGALP00000039137	Interleukin-5; Factor that induces terminal differentiation of late- developing B-cells to immunoglobulin secreting cells	https://smart.embl.de/smart/DDvec.cgi?smart=136:SIGNAL(1|16)+Pfam_IL5(40|135)+	474360,AC159985,ACR08190.1,ACR08191.1,ACR08192.1,ACR08193.1,ACR08194.1,ACR08195.1,ACR08196.1,ACR08197.1,ACR08198.1,ACR08199.1,ACR08200.1,ACR08202.1,ACR08203.1,ACR08204.1,ACR08206.1,ACR08207.1,ACR08219.1,ACR08224.1,ACR08226.1,ACR08227.1,ACR08228.1,ACR08229.1,ACR08230.1,ACR08231.1,ACR08232.1,ACR08233.1,C4PAF6,ENSGALG00000023822,ENSGALP00000039137,ENSGALT00000039930,Eosinophil differentiation factor…
IL9	9031.ENSGALP00000010218	Interleukin-9; Gallus gallus interleukin 9 (IL9), mRNA	https://smart.embl.de/smart/DDvec.cgi?smart=138:SIGNAL(1|20)+	416307,A0A1D5PDN1,ABC02087.1,ACR08280.1,ACR08281.1,ACR08282.1,ACR08283.1,ACR08284.1,ACR08285.1,ACR08286.1,ACR08287.1,ACR08288.1,ACR08290.1,ACR08292.1,ACR08294.1,ACR08295.1,ACR08296.1,ACR08297.1,ACR08304.1,ACR08305.1,ACR08306.1,ACR08307.1,ACR08308.1,ACR08309.1,ACR08310.1,ACR08311.1,ACR08312.1,ACR08313.1,ACR08314.1,ACR08315.1,ACR08316.1,ACR08317.1,ACR08318.1,ACR08319.1,ACY79396.1,AM773755,CAO79599.…
JAK3	9031.ENSGALP00000042117	Gallus gallus Janus kinase 3 (JAK3), mRNA	https://smart.embl.de/smart/DDvec.cgi?smart=1105:B41(20|257)+SH2(371|461)+STYKc(524|776)+TyrKc(821|1096)+	2.7.10.2,395845,EC 2.7.10.2,ENSGALG00000028085,ENSGALP00000042117,ENSGALT00000046166,Gallus gallus Janus kinase 3 (JAK3), mRNA.,Gga.4326,Gga.48310,JAK,JAK3,JAK3-201,Janus kinase 3 ,NM_204996,NM_204996.1,NP_990327,NP_990327.1,R4GJ16,Tyrosine-protein kinase JAK3,UPI0002C869A1,gga:395845
MAPK10	9031.ENSGALP00000018075	Mitogen-activated protein kinase 10	https://smart.embl.de/smart/DDvec.cgi?smart=464:S_TKc(64|359)+	2.7.11.24,422592,A0A1D5PXC6,A0A1D5PXC6_CHICK,AADN03004176,E1C8C5,EC 2.7.11.24,ENSGALG00000011109,ENSGALP00000018074,ENSGALP00000018075,ENSGALT00000018096,ENSGALT00000018097,JNK3,MAPK10,MAPK10-201,MAPK8,Mitogen-activated protein kinase,Mitogen-activated protein kinase 10,Mitogen-activated protein kinase 10 isoform 1,NM_001318224.1,NP_001305153,NP_001305153.1,PRKM10,UPI00003AD7AF,XM_004941103,XM_00…
MASP2	9031.ENSGALP00000004756	Uncharacterized protein; Gallus gallus mannan-binding lectin serine peptidase 2 (MASP2), mRNA; Belongs to the peptidase S1 family	https://smart.embl.de/smart/DDvec.cgi?smart=687:CUB(14|134)+EGF_CA(135|178)+CUB(181|293)+CCP(297|358)+CCP(363|428)+Tryp_SPc(442|679)+	3.4.21.104,407089,AAS73181.1,AY567830,EC 3.4.21.104,ENSGALG00000003016,ENSGALP00000004755,ENSGALP00000004756,ENSGALP00000004757,ENSGALP00000004759,ENSGALT00000004764,ENSGALT00000004765,ENSGALT00000004766,ENSGALT00000004768,F1NAP7,F1NAP7_CHICK,Gga.49607,MASP2,MASP2-201,MAp19,Mannan-binding lectin serine protease 2 ,NM_213587,NM_213587.1,NP_998752,NP_998752.1,Q6Q1Q7,UPI0000ECA36A,Uncharacterized pr…
MFGE8	9031.ENSGALP00000010820	Uncharacterized protein; Lactadherin isoform 2 precursor	https://smart.embl.de/smart/DDvec.cgi?smart=534:SIGNAL(1|25)+EGF(27|62)+EGF(68|107)+EGF_CA(109|145)+FA58C(147|304)+FA58C(308|466)+	415494,E1C0K5,E1C0K5_CHICK,ENSGALG00000006702,ENSGALP00000010819,ENSGALP00000010820,ENSGALT00000010833,ENSGALT00000010834,Lactadherin,Lactadherin isoform 1 precursor,Lactadherin isoform 2 precursor,MFGE8,MFGE8-201,NM_001277110.1,NP_001264039,NP_001264039.1,NP_001264040,NP_001264040.1,UPI0002C87D62,Uncharacterized protein,gga:415494,lactadherin isoform 2 precursor
MIF	9031.ENSGALP00000010214	Macrophage migration inhibitory factor; Pro-inflammatory cytokine. Involved in the innate immune response to bacterial pathogens. The expression of MIF at sites of inflammation suggests a role as mediator in regulating the function of macrophages in host defense. Counteracts the anti- inflammatory activity of glucocorticoids. Has phenylpyruvate tautomerase and dopachrome tautomerase activity (in …	https://smart.embl.de/smart/DDvec.cgi?smart=115:Pfam_MIF(2|115)+	100857237,107057091,5.3.2.1,5.3.3.12,AAA48939.1,EC 5.3.2.1,ENSGALG00000006326,ENSGALP00000010214,ENSGALP00000037691,ENSGALT00000010228,ENSGALT00000038486,L-dopachrome isomerase,L-dopachrome tautomerase,M95776,MIF,MIF-201,MIF_CHICK,Macrophage migration inhibitory factor,NM_001305091.1,NP_001292020,NP_001292020.1,Phenylpyruvate tautomerase,Phenylpyruvate tautomerase ,Q02960,UPI0000171361,XM_0036422…
MMP1	9031.ENSGALP00000027716	Matrix metalloproteinase; Belongs to the peptidase M10A family	https://smart.embl.de/smart/DDvec.cgi?smart=466:SIGNAL(1|17)+Pfam_PG_binding_1(27|87)+ZnMc(105|264)+HX(286|328)+HX(330|373)+HX(378|425)+HX(426|466)+	3.4.24.7,418982,E1C9D9,E1C9D9_CHICK,EC 3.4.24.7,ENSGALG00000019061,ENSGALP00000027716,ENSGALT00000027769,Interstitial collagenase,MMP1,Matrix metallopeptidase 1,Matrix metalloproteinase,UPI000044769D,Uncharacterized protein,XM_417176,XM_417176.3,XM_417176.4,XP_417176,XP_417176.1,gga:418982
MMP9	9031.ENSGALP00000011309	Gallus gallus matrix metallopeptidase 9 (gelatinase B, 92kDa gelatinase, 92kDa type IV collagenase) (MMP9), mRNA; Belongs to the peptidase M10A family	https://smart.embl.de/smart/DDvec.cgi?smart=686:SIGNAL(1|16)+Pfam_PG_binding_1(37|94)+FN2(223|271)+FN2(281|329)+FN2(339|387)+HX(503|547)+HX(549|590)+HX(595|641)+HX(643|683)+	3.4.24.35,395387,AADN03007844,EC 3.4.24.35,ENSGALG00000006992,ENSGALP00000011309,ENSGALP00000038328,ENSGALT00000011323,ENSGALT00000039117,F1NGT3,F1NGT3_CHICK,Gga.48727,Gga.52085,MMP9,MMP9-201,Matrix metalloproteinase,Matrix metalloproteinase-9 (gelatinase B) ,Matrix metalloproteinase-9 precursor,NM_204667,NM_204667.1,NP_989998,NP_989998.1,UPI0002C87D49,Uncharacterized protein,gga:395387
MOV10	9031.ENSGALP00000002366	Probable RNA helicase. Required for RNA-mediated gene silencing by the RNA-induced silencing complex (RISC). Required for both miRNA-mediated translational repression and miRNA-mediated cleavage of complementary mRNAs by RISC (By similarity)	https://smart.embl.de/smart/DDvec.cgi?smart=967:Pfam_AAA_11(490|597)+Pfam_AAA_11(589|686)+Pfam_AAA_12(693|920)+	3.6.4.13,419872,EC 3.6.4.13,ENSGALG00000001558,ENSGALP00000002366,ENSGALT00000002368,F1NNW1,Gga.1182,Helicase MOV-10 ,MOV10,MOV10-201,MOV10_CHICK,NM_001012843,NM_001012843.1,NP_001012861,NP_001012861.1,Putative helicase MOV-10,Q5ZKD7,RCJMB04_11i10,UPI0002C87AA5,gga:419872
NFKB2	9031.ENSGALP00000042025	NF-kappa-B is a pleiotropic transcription factor present in almost all cell types and is the endpoint of a series of signal transduction events that are initiated by a vast array of stimuli related to many biological processes such as inflammation, immunity, differentiation, cell growth, tumorigenesis and apoptosis. NF-kappa-B is a homo- or heterodimeric complex formed by the Rel-like domain- con…	https://smart.embl.de/smart/DDvec.cgi?smart=898:Pfam_RHD_DNA_bind(32|212)+IPT(219|318)+ANK(466|495)+ANK(505|534)+ANK(538|569)+ANK(576|605)+ANK(610|640)+ANK(644|673)+DEATH(762|849)+	386574,AADN03005022,DNA-binding factor KBF2,ENSGALG00000005653,ENSGALP00000009054,ENSGALP00000042025,ENSGALT00000009068,ENSGALT00000043026,F1NGH3,Gga.1057,Lyt-10,NFKB2,NFKB2-201,NFKB2-202,NFKB2_CHICK,NM_204413,NM_204413.1,NP_989744,NP_989744.1,Nuclear factor NF-kappa-B p100 subunit,Nuclear factor NF-kappa-B p50B subunit,Nuclear factor NF-kappa-B p52 subunit,Nuclear factor NF-kappa-B p97 subunit,P…
NKIRAS2	9031.ENSGALP00000041419	NF-kappa-B inhibitor-interacting Ras-like protein 2; Atypical Ras-like protein that acts as a potent regulator of NF-kappa-B activity by preventing the degradation of NF-kappa-B inhibitor beta (NFKBIB) by most signals, explaining why NFKBIB is more resistant to degradation	https://smart.embl.de/smart/DDvec.cgi?smart=168:Pfam_Ras(3|147)+	420032,AADN03008726,AJ720318,CAG31977.1,ENSGALG00000028971,ENSGALP00000041419,ENSGALT00000044950,Gga.9642,I-kappa-B-interacting Ras-like protein 2,KBRS2_CHICK,Kappa B-Ras protein 2,KappaB-Ras2,NKIRAS2,NKIRAS2-201,NM_001006333,NM_001006333.1,NP_001006333,NP_001006333.1,Q5ZJW6,R4GH82,RCJMB04_15a13,UPI0002C86E96,gga:420032
NOS1	9031.ENSGALP00000013280	Nitric oxide synthase; Produces nitric oxide (NO)	https://smart.embl.de/smart/DDvec.cgi?smart=1435:PDZ(26|100)+Pfam_NO_synthase(356|718)+Pfam_Flavodoxin_1(763|936)+Pfam_FAD_binding_1(991|1220)+Pfam_NAD_binding_1(1252|1366)+	1.14.13.39,427721,A0A1D5PXU7,A0A1D5PXU7_CHICK,E1C799,E1C799_CHICK,EC 1.14.13.39,ENSGALG00000008177,ENSGALP00000013277,ENSGALP00000013279,ENSGALP00000013280,ENSGALP00000013283,ENSGALT00000013292,ENSGALT00000013294,ENSGALT00000013295,ENSGALT00000013298,NOS,NOS1,NOS1-201,Nitric oxide synthase,Nitric oxide synthase 1 (neuronal),Nitric oxide synthase, brain isoform X1,Nitric-oxide synthase, brain ,UPI…
OTOP1	9031.ENSGALP00000024129	Otopetrin 1	https://smart.embl.de/smart/DDvec.cgi?smart=576:TRANS(26|48)+TRANS(53|72)+Pfam_Otopetrin(93|197)+Pfam_Otopetrin(200|426)+Pfam_Otopetrin(485|563)+	422844,A0A1D5P972,A0A1D5P972_CHICK,AADN03004038,AADN03004257,ENSGALG00000014987,ENSGALP00000024128,ENSGALP00000024129,ENSGALT00000024174,ENSGALT00000024175,F1NM52,Gga.11794,OTOP1,OTOP1-201,Otopetrin 1,Proton channel OTOP1,UPI0002C87E87,XM_420790,XM_420790.3,XP_025005572,XP_420790,XP_420790.3,gga:422844,otopetrin 1
OTUB1	9031.ENSGALP00000041974	OTU deubiquitinase, ubiquitin aldehyde binding 1	https://smart.embl.de/smart/DDvec.cgi?smart=342:Pfam_Peptidase_C65(111|342)+	3.4.19.12,777320,A0A1D5NTA0,A0A1D5NTA0_CHICK,EC 3.4.19.12,ENSGALG00000028003,ENSGALP00000041974,ENSGALT00000045330,FLJ20113,FLJ40710,Gga.39416,OTU deubiquitinase, ubiquitin aldehyde binding 1,OTUB1,OTUB1-201,R4GIN3,UPI0002C87A65,Ubiquitin thioesterase,Ubiquitin thioesterase OTUB1,Ubiquitin thioesterase protein OTUB1 ,XM_001236781,XM_001236781.3,XM_001236781.4,XP_001236782,XP_001236782.2,gga:777320
PADI2	9031.ENSGALP00000000686	Peptidyl arginine deiminase, type II	https://smart.embl.de/smart/DDvec.cgi?smart=667:Pfam_PAD_N(6|118)+Pfam_PAD_M(120|278)+Pfam_PAD(288|664)+	3.5.3.15,428172,EC 3.5.3.15,ENSGALG00000000503,ENSGALP00000000686,ENSGALT00000000687,F1NNG7,KIAA0994,NM_001319019.1,NP_001305948,NP_001305948.1,PADI2,PADI2-201,PDI2,Peptidyl arginine deiminase, type II,Peptidylarginine deiminase type II,Protein-arginine deiminase ,Protein-arginine deiminase type-2,S6BNL5,S6BNL5_CHICK,UPI0002C87CF9,XM_425730,XM_425730.4,XP_425730,XP_425730.3,cPAD2,gga:428172,pepti…
PAK1IP1	9031.ENSGALP00000020742	Negatively regulates the PAK1 kinase. PAK1 is a member of the PAK kinase family, which has been shown to play a positive role in the regulation of signaling pathways involving MAPK8 and RELA. PAK1 exists as an inactive homodimer, which is activated by binding of small GTPases such as CDC42 to an N-terminal regulatory domain. PAK1IP1 also binds to the N-terminus of PAK1, and inhibits the specific …	https://smart.embl.de/smart/DDvec.cgi?smart=308:WD40(3|41)+WD40(44|83)+WD40(126|163)+WD40(166|207)+	420850,AADN03001952,ENSGALG00000012724,ENSGALP00000020742,ENSGALP00000030417,ENSGALT00000020771,ENSGALT00000031053,F1NWB8,NM_001030999.1,NP_001026170,NP_001026170.1,PAK1-interacting protein 1-like,PAK1IP1,PAK1IP1-201,PK1IP_CHICK,Protein MAK11,Q5ZKU8,RCJMB04_9b18,UPI0000447A30,gga:420850
PPIA	9031.ENSGALP00000041690	Peptidyl-prolyl cis-trans isomerase; PPIases accelerate the folding of proteins. It catalyzes the cis-trans isomerization of proline imidic peptide bonds in oligopeptides	https://smart.embl.de/smart/DDvec.cgi?smart=147:Pfam_Pro_isomerase(1|145)+	5.2.1.8,776282,AADN03008107,D0EKR3,D0EKR3_CHICK,EC 5.2.1.8,ENSGALG00000028600,ENSGALP00000041690,ENSGALT00000044106,NM_001166326.1,NP_001159798,NP_001159798.1,PPIA,PPIA-201,PPIase,Peptidyl-prolyl cis-trans isomerase,Peptidyl-prolyl cis-trans isomerase A,R4GHX2,UPI0002C86E3D,gga:776282,peptidyl-prolyl cis-trans isomerase A
PRL	9031.ENSGALP00000020651	Prolactin; Gallus gallus prolactin (PRL), mRNA	https://smart.embl.de/smart/DDvec.cgi?smart=229:Pfam_Hormone_1(16|229)+	396453,AAA49040.1,AAG01026.1,AAT02222.1,AAT02223.1,AAT02224.1,AAT02225.1,AB011438,ABG26505.1,ABG26506.1,ABG26507.1,ABG26508.1,ABG26509.1,ABG26510.1,ABG26511.1,ABG26512.1,ABG26513.1,ABG26514.1,ABG26515.1,ABG26516.1,ABG26517.1,ABG26518.1,ABG26519.1,ABG26521.1,ABG26522.1,ABG26523.1,ABG26524.1,ABG26527.1,ABG26528.1,ABG26529.1,ABG26531.1,ABG26532.1,ABG26533.1,ABG26535.1,ABG26537.1,ABG26539.1,ABG26540.…
RAD23A	9031.ENSGALP00000043242	RAD23 homolog A, nucleotide excision repair protein; RAD23 homolog A (S. cerevisiae)	https://smart.embl.de/smart/DDvec.cgi?smart=214:UBA(16|53)+STI1(84|127)+UBA(171|208)+	100859241,A0A1D5P2K1,A0A1D5P2K1_CHICK,ENSGALG00000025927,ENSGALP00000043242,ENSGALT00000044505,HHR23A,LOC100859241,MGC111083,R4GLZ7,RAD23 homolog A (S. cerevisiae),RAD23A,RAD23A-201,UPI000240CC1F,UV excision repair protein RAD23,XM_003643809,XM_003643809.2,XP_003643857,XP_003643857.2,XP_015155690,gga:100859241
RARRES2	9031.ENSGALP00000007838	Chemerin; Gallus gallus retinoic acid receptor responder (tazarotene induced) 2 (RARRES2), transcript variant 2, mRNA	https://smart.embl.de/smart/DDvec.cgi?smart=166:SIGNAL(1|21)+	420366,A0A0K0PUH6,A0A0K0PUH6_CHICK,Chemerin,ENSGALG00000004909,ENSGALP00000007838,ENSGALT00000007852,F1NIP4,NM_001277476,NM_001277476.1,NM_001277477,NM_001277477.1,NP_001264405,NP_001264405.1,NP_001264406,NP_001264406.1,RARRES2,RARRES2-201,Retinoic acid receptor responder protein 2,UPI0002C877B1,gga:420366
RBM14	9031.ENSGALP00000021838	RNA binding motif protein 14	https://smart.embl.de/smart/DDvec.cgi?smart=575:Pfam_RRM_1(1|33)+	426080,A0A1D5PHL1,A0A1D5PHL1_CHICK,COAA,DKFZp779J0927,ENSGALG00000013411,ENSGALP00000021838,ENSGALT00000021876,Gga.49171,H9L035,RBM14,RBM14-201,RNA binding motif protein 14,SIP,SYTIP1,UPI0002C86DC6,XM_015272997.1,XP_015128483.1,XP_423757,XP_423757.4
RORC	9031.ENSGALP00000042497	RAR-related orphan receptor C	https://smart.embl.de/smart/DDvec.cgi?smart=502:ZnF_C4(12|84)+HOLI(308|459)+	ENSGALG00000025988,ENSGALP00000042497,ENSGALT00000046012,Gga.42442,NR1F3,R4GK15,RAR-related orphan receptor C,RORC,RORC-201,RORG,RZRG,TOR,UPI0002C867CF
SERPINA1	9031.ENSGALP00000036785	Uncharacterized protein; Gallus gallus serpin peptidase inhibitor, clade A (alpha-1 antiproteinase, antitrypsin), member 1 (SERPINA1), mRNA; Belongs to the serpin family	https://smart.embl.de/smart/DDvec.cgi?smart=425:SIGNAL(1|18)+SERPIN(61|420)+	423434,Alpha-1-antitrypsin precursor,E1C7T1,E1C7T1_CHICK,ENSGALG00000023070,ENSGALP00000036785,ENSGALT00000037577,Gga.10858,NM_001277493,NM_001277493.1,NP_001264422,NP_001264422.1,SERPIN domain-containing protein,SERPINA1,SERPINA1-201,SPIA1,Serpin A,UPI00004484C8,Uncharacterized protein,gga:423434
SERPING1	9031.ENSGALP00000011922	Serpin peptidase inhibitor, clade G (C1 inhibitor), member 1	https://smart.embl.de/smart/DDvec.cgi?smart=487:SERPIN(137|485)+	423132,AADN03004626,C1 inhibitor,C1-INH,C1IN,C1NH,Calponin-homology (CH) domain-containing protein,ENSGALG00000007381,ENSGALP00000011922,ENSGALT00000011936,F1NA58,F1NA58_CHICK,HAE1,HAE2,Plasma protease C1 inhibitor isoform X1,SERPING1,SERPING1-201,UPI0002C87C17,XP_025006934,gga:423132
SLC11A1	9031.ENSGALP00000018625	Natural resistance-associated macrophage protein 1; Divalent transition metal (iron and manganese) transporter involved in iron metabolism and host resistance to certain pathogens. Macrophage-specific membrane transport function. Controls natural resistance to infection with intracellular parasites. Pathogen resistance involves sequestration of Fe(2+) and Mn(2+), cofactors of both prokaryotic and…	https://smart.embl.de/smart/DDvec.cgi?smart=555:Pfam_Nramp(83|468)+TRANS(499|521)+	395811,AAC59756.1,AAD14396.1,AAL62451.1,AAL62452.1,AAL62453.1,AAL62454.1,AAL62456.1,AAL67513.1,AF459825,AY072002,AY072003,AY072004,AY072005,AY072007,BCG,ENSGALG00000011434,ENSGALP00000018625,ENSGALP00000037448,ENSGALP00000037452,ENSGALP00000037455,ENSGALT00000018648,ENSGALT00000038242,ENSGALT00000038246,ENSGALT00000038249,Gga.477,NM_204964,NM_204964.1,NP_990295,NP_990295.1,NRAM1_CHICK,NRAMP 1,NRA…
SPHK1	9031.ENSGALP00000038332	Sphingosine kinase 1	https://smart.embl.de/smart/DDvec.cgi?smart=386:DAGKc(22|159)+	2.7.1.91,427803,A0A1D5P1F1,A0A1D5P1F1_CHICK,AADN03007482,AADN03007527,EC 2.7.1.91,ENSGALG00000023541,ENSGALP00000038332,ENSGALT00000039121,F1NN46,SPHK,SPHK1,SPHK1-201,Sphingosine kinase ,Sphingosine kinase 1,UPI000240C2A7,XM_004946119,XM_004946119.1,XM_425374,XM_425374.4,XP_004946176,XP_004946176.1,XP_015150786,XP_425374,XP_425374.4,gga:427803,sphingosine kinase 1
SREBF1	9031.ENSGALP00000043197	Gallus gallus sterol regulatory element binding transcription factor 1 (SREBF1), mRNA	https://smart.embl.de/smart/DDvec.cgi?smart=1082:HLH(272|322)+	373915,AJ441122,BHLH domain-containing protein,CAD29619.1,ENSGALG00000027188,ENSGALP00000043197,ENSGALT00000043962,Gga.151,Gga.51486,Gga.51495,NM_204126,NM_204126.1,NP_989457,NP_989457.1,Q8QFT3,R4GLV5,R4GLV5_CHICK,SREBF1,SREBP-1,SREBP-1-201,SREBP1,Sterol regulatory element-binding protein 1,UPI0002C87DCA,XM_015294109.1,XP_015149595.1,gga:373915
STIM1	9031.ENSGALP00000027982	Stromal interaction molecule 1	https://smart.embl.de/smart/DDvec.cgi?smart=650:SAM(95|166)+TRANS(180|198)+COIL(212|306)+Pfam_SOAR(307|407)+	AADN03000250,AADN03000635,AADN03001436,D11S4896E,ENSGALG00000017351,ENSGALP00000027982,ENSGALT00000028035,F1NMY4,GOK,LOC101752283,STIM1,STIM1-201,Stromal interaction molecule 1,UPI0002C86D26,XM_004950127,XM_004950127.1,XP_004950184,XP_004950184.1,stromal interaction molecule 1
TMEM173	9031.ENSGALP00000001248	Facilitator of innate immune signaling that acts as a sensor of cytosolic DNA from bacteria and viruses and promotes the production of type I interferon (IFN-alpha and IFN-beta) (By similarity). Innate immune response is triggered in response to non-CpG double-stranded DNA from viruses and bacteria delivered to the cytoplasm (By similarity). Acts by binding cyclic dinucleotides: recognizes and bi…	https://smart.embl.de/smart/DDvec.cgi?smart=379:Pfam_TMEM173(50|342)+	6NT6,6NT7,6NT8,6NT9,768990,A0A1D5P7Q9,E1C7U0,ENSGALG00000000852,ENSGALP00000001248,ENSGALT00000001250,FLJ38577,Gga.34881,Gga.55678,NET23,NP_001292081,STING,STING1,STING_CHICK,Stimulator of interferon genes protein,TMEM173,TMEM173-201,Transmembrane protein 173,UPI000240C0C1,XM_001232170,XM_001232170.3,XM_001232170.4,XM_015293523.1,XM_015293524.1,XM_015293525.1,XM_015293526.1,XM_015293527.1,XM_0152…
TRIM42	9031.ENSGALP00000008463	Tripartite motif containing 42	https://smart.embl.de/smart/DDvec.cgi?smart=721:RING(153|198)+RING(245|292)+BBOX(293|334)+FN3(612|697)+	424818,E1C1V9,E1C1V9_CHICK,ENSGALG00000005286,ENSGALP00000008463,ENSGALT00000008477,FLJ40097,Gga.30227,PPP1R40,TRIM42,TRIM42-201,Tripartite motif containing 42,Tripartite motif-containing protein 42,UPI0002C874EF,XM_422632,XM_422632.4,XP_422632,XP_422632.4,gga:424818,tripartite motif containing 42
TRIM50	9031.ENSGALP00000001268	Uncharacterized protein	https://smart.embl.de/smart/DDvec.cgi?smart=492:RING(16|56)+BBOX(86|127)+PRY(295|346)+SPRY(347|474)+	417461,E1C7S4,E1C7S4_CHICK,E3 ubiquitin-protein ligase TRIM50,ENSGALG00000021696,ENSGALP00000001268,ENSGALP00000001270,ENSGALT00000001270,ENSGALT00000001272,TRIM50,TRIM74,Tripartite motif containing 50,Tripartite motif-containing protein 50/73/74,UPI00003AB58C,Uncharacterized protein,XM_015295904.1,XP_015151390,XP_015151390.1,gga:417461
TRIM62	9031.ENSGALP00000041446	Tripartite motif containing 62	https://smart.embl.de/smart/DDvec.cgi?smart=479:RING(15|57)+Pfam_zf-B_box(92|132)+PRY(298|351)+Pfam_SPRY(354|471)+	2.3.2.27,429807,AADN03008042,DEAR1,E3 ubiquitin-protein ligase TRIM62,EC 2.3.2.27,ENSGALG00000028437,ENSGALP00000041446,ENSGALT00000043059,FLJ10759,Gga.53460,R4GHA7,R4GHA7_CHICK,TRIM62,TRIM62-201,Tripartite motif containing 62,Tripartite motif-containing protein 62 ,UPI0002C87C46,XM_427363,XM_427363.4,XP_015152721,XP_015152721.1,XP_015152722.1,XP_427363,XP_427363.3,gga:429807,tripartite motif con…
WNT3A	9031.ENSGALP00000030668	Protein Wnt-3a; Ligand for members of the frizzled family of seven transmembrane receptors. Probable developmental protein. May be a signaling molecule which affects the development of discrete regions of tissues. Is likely to signal over only few cell diameters (By similarity). Isoform 1 regulates chick apical ectodermal ridge formation	https://smart.embl.de/smart/DDvec.cgi?smart=352:SIGNAL(1|18)+WNT1(44|352)+	395396,A4F2Q1,AADN03002016,AADN03002958,AAY87456.1,AB024080,AB297682,ABK90821.1,BAA83743.1,BAF49000.1,DQ022307,EF068232,ENSGALG00000005396,ENSGALP00000008650,ENSGALP00000030667,ENSGALP00000030668,ENSGALP00000030669,ENSGALT00000008664,ENSGALT00000031303,ENSGALT00000031304,ENSGALT00000031305,F1N8G8,NM_001171601,NM_001171601.1,NM_204675,NM_204675.2,NP_001165072,NP_001165072.1,NP_990006,NP_990006.2,P…

## Sheet: Sheet3
The number of neighboring genes of each node
#node1	number of neighboring genes
FRK	10
IL10	10
JAK3	10
F11	9
SERPINA1	9
MASP2	8
CEBPA	7
CFI	7
C6	6
C8A	6
MAPK10	6
SERPING1	6
NFKB2	6
APOA4	5
CEBPB	5
CFD	5
IL22	5
IL9	5
MMP1	5
MMP9	5
BCAR1	4
C1QB	4
GATA4	3
IL5	3
WNT3A	3
RORC	3
COLEC11	2
FZD1	2
HBE1	2
MIF	2
SREBF1	2
NOS1	2
PPIA	2
ALDOC	1
AREGB	1
CTSK	1
CYBA	1
OTUB1	1
DAK	1
E2F1	1
DUOX2	1
PRL	1
SPHK1	1
RAD23A	1
