# Supplementary material for: Transcriptome analysis of thymic tissues from Chinese Partridge Shank chickens with or without Newcastle disease virus LaSota vaccine injection via high-throughput RNA sequencing
Source: Bioengineered. 2022 Apr 9;13(4):9131–44. doi: 10.1080/21655979.2021.2008737 (PMC9161911; doi:10.1080/21655979.2021.2008737)
Supplement: Supplemental Material [file KBIE_A_2008737_SM0801.zip › supplementary/Supplementary Table 6.xlsx]

## Sheet: Sheet1
KEGG enrichment analysis of 70 dysregulated innate immune genes
##Databases: KEGG PATHWAY
##Statistical test method: hypergeometric test / Fisher's exact test
##FDR correction method: Benjamini and Hochberg
#Term	Database	ID	Input number	Background number	P-Value	Corrected P-Value	Input	Hyperlink
RIG-I-like receptor signaling pathway	KEGG PATHWAY	gga04622	5	57	7.31495e-07	4.16952e-05	NFKBIB|RELA|MAPK10|TMEM173|TKFC	http://www.genome.jp/kegg-bin/show_pathway?gga04622/gga:426629%09red/gga:422592%09red/gga:396027%09red/gga:768990%09red/gga:100858419%09red
NOD-like receptor signaling pathway	KEGG PATHWAY	gga04621	5	124	2.70466e-05	0.000770828	NFKBIB|RELA|CYBA|MAPK10|TMEM173	http://www.genome.jp/kegg-bin/show_pathway?gga04621/gga:422592%09red/gga:396027%09red/gga:768990%09red/gga:100858419%09red/gga:100859840%09red
C-type lectin receptor signaling pathway	KEGG PATHWAY	gga04625	4	87	0.000111629	0.00212095	IL10|NFKB2|MAPK10|RELA	http://www.genome.jp/kegg-bin/show_pathway?gga04625/gga:422592%09red/gga:396027%09red/gga:428264%09red/gga:386574%09red
Cytosolic DNA-sensing pathway	KEGG PATHWAY	gga04623	3	44	0.000286084	0.0040767	NFKBIB|RELA|TMEM173	http://www.genome.jp/kegg-bin/show_pathway?gga04623/gga:396027%09red/gga:768990%09red/gga:100858419%09red
Phagosome	KEGG PATHWAY	gga04145	4	132	0.000519656	0.00587077	NOS1|ATP6V0E2|CYBA|COLEC11	http://www.genome.jp/kegg-bin/show_pathway?gga04145/gga:428649%09red/gga:427721%09red/gga:769770%09red/gga:100859840%09red
Mitophagy - animal	KEGG PATHWAY	gga04137	3	58	0.000617976	0.00587077	RELA|MAPK10|E2F1	http://www.genome.jp/kegg-bin/show_pathway?gga04137/gga:396142%09red/gga:422592%09red/gga:396027%09red
Adipocytokine signaling pathway	KEGG PATHWAY	gga04920	3	64	0.000813062	0.00662065	NFKBIB|RELA|MAPK10	http://www.genome.jp/kegg-bin/show_pathway?gga04920/gga:422592%09red/gga:396027%09red/gga:100858419%09red
Calcium signaling pathway	KEGG PATHWAY	gga04020	4	180	0.00159822	0.0109613	NOS1|SPHK1|ADCY8|STIM1	http://www.genome.jp/kegg-bin/show_pathway?gga04020/gga:427721%09red/gga:427803%09red/gga:420328%09red/gga:419082%09red
Toll-like receptor signaling pathway	KEGG PATHWAY	gga04620	3	84	0.00173073	0.0109613	RELA|CTSK|MAPK10	http://www.genome.jp/kegg-bin/show_pathway?gga04620/gga:422592%09red/gga:396027%09red/gga:395818%09red
Melanogenesis	KEGG PATHWAY	gga04916	3	91	0.00215933	0.0123082	WNT3A|FZD1|ADCY8	http://www.genome.jp/kegg-bin/show_pathway?gga04916/gga:395396%09red/gga:420328%09red/gga:374062%09red
Cytokine-cytokine receptor interaction	KEGG PATHWAY	gga04060	4	202	0.00241009	0.0124887	IL22|IL10|IL5|IL9	http://www.genome.jp/kegg-bin/show_pathway?gga04060/gga:428264%09red/gga:417838%09red/gga:416307%09red/gga:474360%09red
Apelin signaling pathway	KEGG PATHWAY	gga04371	3	119	0.00450612	0.0195835	NOS1|SPHK1|ADCY8	http://www.genome.jp/kegg-bin/show_pathway?gga04371/gga:427721%09red/gga:427803%09red/gga:420328%09red
Fructose and mannose metabolism	KEGG PATHWAY	gga00051	2	35	0.00456479	0.0195835	ALDOC|TKFC	http://www.genome.jp/kegg-bin/show_pathway?gga00051/gga:426629%09red/gga:395492%09red
Intestinal immune network for IgA production	KEGG PATHWAY	gga04672	2	36	0.00480997	0.0195835	IL10|IL5	http://www.genome.jp/kegg-bin/show_pathway?gga04672/gga:428264%09red/gga:474360%09red
Apoptosis	KEGG PATHWAY	gga04210	3	127	0.00537692	0.0197744	RELA|CTSK|MAPK10	http://www.genome.jp/kegg-bin/show_pathway?gga04210/gga:422592%09red/gga:396027%09red/gga:395818%09red
Necroptosis	KEGG PATHWAY	gga04217	3	131	0.00584764	0.0197744	MAPK10|JAK3|PPIA	http://www.genome.jp/kegg-bin/show_pathway?gga04217/gga:422592%09red/gga:776282%09red/gga:395845%09red
MAPK signaling pathway	KEGG PATHWAY	gga04010	4	261	0.00589764	0.0197744	AREG|NFKB2|MAPK10|RELA	http://www.genome.jp/kegg-bin/show_pathway?gga04010/gga:422592%09red/gga:396027%09red/gga:428752%09red/gga:386574%09red
Wnt signaling pathway	KEGG PATHWAY	gga04310	3	141	0.00713004	0.0222148	WNT3A|FZD1|MAPK10	http://www.genome.jp/kegg-bin/show_pathway?gga04310/gga:395396%09red/gga:422592%09red/gga:374062%09red
Cellular senescence	KEGG PATHWAY	gga04218	3	143	0.00740492	0.0222148	GATA4|RELA|E2F1	http://www.genome.jp/kegg-bin/show_pathway?gga04218/gga:396142%09red/gga:396392%09red/gga:396027%09red
Protein processing in endoplasmic reticulum	KEGG PATHWAY	gga04141	3	153	0.0088732	0.0252886	MAPK10|HSPBP1|RAD23A	http://www.genome.jp/kegg-bin/show_pathway?gga04141/gga:422592%09red/gga:100859241%09red/gga:100858988%09red
Tight junction	KEGG PATHWAY	gga04530	3	156	0.00934455	0.0253638	GATA4|MAPK10|CFTR	http://www.genome.jp/kegg-bin/show_pathway?gga04530/gga:396392%09red/gga:100049619%09red/gga:422592%09red
Salmonella infection	KEGG PATHWAY	gga05132	2	70	0.0164827	0.0427051	RELA|MAPK10	http://www.genome.jp/kegg-bin/show_pathway?gga05132/gga:422592%09red/gga:396027%09red
Progesterone-mediated oocyte maturation	KEGG PATHWAY	gga04914	2	78	0.0200968	0.0477299	ADCY8|MAPK10	http://www.genome.jp/kegg-bin/show_pathway?gga04914/gga:422592%09red/gga:420328%09red
ErbB signaling pathway	KEGG PATHWAY	gga04012	2	78	0.0200968	0.0477299	AREG|MAPK10	http://www.genome.jp/kegg-bin/show_pathway?gga04012/gga:422592%09red/gga:428752%09red
GnRH signaling pathway	KEGG PATHWAY	gga04912	2	84	0.0230045	0.0524503	ADCY8|MAPK10	http://www.genome.jp/kegg-bin/show_pathway?gga04912/gga:422592%09red/gga:420328%09red
AGE-RAGE signaling pathway in diabetic complications	KEGG PATHWAY	gga04933	2	90	0.0260746	0.0571634	RELA|MAPK10	http://www.genome.jp/kegg-bin/show_pathway?gga04933/gga:422592%09red/gga:396027%09red
Carbon metabolism	KEGG PATHWAY	gga01200	2	102	0.0326782	0.0689873	ALDOC|TKFC	http://www.genome.jp/kegg-bin/show_pathway?gga01200/gga:426629%09red/gga:395492%09red
Lysosome	KEGG PATHWAY	gga04142	2	110	0.0374059	0.0761478	CTSK|SLC11A1	http://www.genome.jp/kegg-bin/show_pathway?gga04142/gga:395811%09red/gga:395818%09red
Phenylalanine metabolism	KEGG PATHWAY	gga00360	1	14	0.0400521	0.0787231	MIF	http://www.genome.jp/kegg-bin/show_pathway?gga00360/gga:100857237%09red
Insulin signaling pathway	KEGG PATHWAY	gga04910	2	121	0.0443044	0.0838561	SREBF1|MAPK10	http://www.genome.jp/kegg-bin/show_pathway?gga04910/gga:422592%09red/gga:373915%09red
FoxO signaling pathway	KEGG PATHWAY	gga04068	2	123	0.0456059	0.0838561	IL10|MAPK10	http://www.genome.jp/kegg-bin/show_pathway?gga04068/gga:422592%09red/gga:428264%09red
Arginine biosynthesis	KEGG PATHWAY	gga00220	1	17	0.0478708	0.0852699	NOS1	http://www.genome.jp/kegg-bin/show_pathway?gga00220/gga:427721%09red
Influenza A	KEGG PATHWAY	gga05164	2	135	0.0537044	0.0927621	NFKBIB|RELA	http://www.genome.jp/kegg-bin/show_pathway?gga05164/gga:396027%09red/gga:100858419%09red
mTOR signaling pathway	KEGG PATHWAY	gga04150	2	140	0.0572189	0.0959258	WNT3A|FZD1	http://www.genome.jp/kegg-bin/show_pathway?gga04150/gga:395396%09red/gga:374062%09red
Metabolic pathways	KEGG PATHWAY	gga01100	7	1290	0.0618357	0.100704	NOS1|SPHK1|ADCY8|TKFC|MIF|ALDOC|ATP6V0E2	http://www.genome.jp/kegg-bin/show_pathway?gga01100/gga:395492%09red/gga:426629%09red/gga:100857237%09red/gga:427803%09red/gga:427721%09red/gga:769770%09red/gga:420328%09red
Herpes simplex virus 1 infection	KEGG PATHWAY	gga05168	2	150	0.0644804	0.102094	RELA|TMEM173	http://www.genome.jp/kegg-bin/show_pathway?gga05168/gga:396027%09red/gga:768990%09red
Pentose phosphate pathway	KEGG PATHWAY	gga00030	1	25	0.0684156	0.105397	ALDOC	http://www.genome.jp/kegg-bin/show_pathway?gga00030/gga:395492%09red
Tyrosine metabolism	KEGG PATHWAY	gga00350	1	34	0.091007	0.136511	MIF	http://www.genome.jp/kegg-bin/show_pathway?gga00350/gga:100857237%09red
Focal adhesion	KEGG PATHWAY	gga04510	2	189	0.0954086	0.139443	BCAR1|MAPK10	http://www.genome.jp/kegg-bin/show_pathway?gga04510/gga:422592%09red/gga:415691%09red
Nucleotide excision repair	KEGG PATHWAY	gga03420	1	38	0.100874	0.143745	RAD23A	http://www.genome.jp/kegg-bin/show_pathway?gga03420/gga:100859241%09red
ABC transporters	KEGG PATHWAY	gga02010	1	40	0.105767	0.147042	CFTR	http://www.genome.jp/kegg-bin/show_pathway?gga02010/gga:100049619%09red
Arginine and proline metabolism	KEGG PATHWAY	gga00330	1	42	0.110635	0.150147	NOS1	http://www.genome.jp/kegg-bin/show_pathway?gga00330/gga:427721%09red
Sphingolipid metabolism	KEGG PATHWAY	gga00600	1	45	0.117887	0.156269	SPHK1	http://www.genome.jp/kegg-bin/show_pathway?gga00600/gga:427803%09red
Glycolysis / Gluconeogenesis	KEGG PATHWAY	gga00010	1	53	0.136943	0.177404	ALDOC	http://www.genome.jp/kegg-bin/show_pathway?gga00010/gga:395492%09red
VEGF signaling pathway	KEGG PATHWAY	gga04370	1	58	0.148647	0.185898	SPHK1	http://www.genome.jp/kegg-bin/show_pathway?gga04370/gga:427803%09red
Glycerolipid metabolism	KEGG PATHWAY	gga00561	1	60	0.153285	0.185898	TKFC	http://www.genome.jp/kegg-bin/show_pathway?gga00561/gga:426629%09red
Biosynthesis of amino acids	KEGG PATHWAY	gga01230	1	60	0.153285	0.185898	ALDOC	http://www.genome.jp/kegg-bin/show_pathway?gga01230/gga:395492%09red
PPAR signaling pathway	KEGG PATHWAY	gga03320	1	64	0.162485	0.192951	MMP1	http://www.genome.jp/kegg-bin/show_pathway?gga03320/gga:418982%09red
Gap junction	KEGG PATHWAY	gga04540	1	84	0.207032	0.240833	ADCY8	http://www.genome.jp/kegg-bin/show_pathway?gga04540/gga:420328%09red
Oocyte meiosis	KEGG PATHWAY	gga04114	1	99	0.238903	0.27235	ADCY8	http://www.genome.jp/kegg-bin/show_pathway?gga04114/gga:420328%09red
Oxidative phosphorylation	KEGG PATHWAY	gga00190	1	113	0.26751	0.290792	ATP6V0E2	http://www.genome.jp/kegg-bin/show_pathway?gga00190/gga:769770%09red
Cell cycle	KEGG PATHWAY	gga04110	1	114	0.269513	0.290792	E2F1	http://www.genome.jp/kegg-bin/show_pathway?gga04110/gga:396142%09red
Vascular smooth muscle contraction	KEGG PATHWAY	gga04270	1	117	0.275487	0.290792	ADCY8	http://www.genome.jp/kegg-bin/show_pathway?gga04270/gga:420328%09red
Autophagy - animal	KEGG PATHWAY	gga04140	1	117	0.275487	0.290792	MAPK10	http://www.genome.jp/kegg-bin/show_pathway?gga04140/gga:422592%09red
Purine metabolism	KEGG PATHWAY	gga00230	1	125	0.291186	0.301775	ADCY8	http://www.genome.jp/kegg-bin/show_pathway?gga00230/gga:420328%09red
Adrenergic signaling in cardiomyocytes	KEGG PATHWAY	gga04261	1	128	0.296986	0.302289	ADCY8	http://www.genome.jp/kegg-bin/show_pathway?gga04261/gga:420328%09red
Regulation of actin cytoskeleton	KEGG PATHWAY	gga04810	1	190	0.406917	0.406917	BCAR1	http://www.genome.jp/kegg-bin/show_pathway?gga04810/gga:415691%09red
--------------------
#Term	Database	ID	Input number	Background number	P-Value	Corrected P-Value	Input	Hyperlink
--------------------
#Term	Database	ID	Input number	Background number	P-Value	Corrected P-Value	Input	Hyperlink
--------------------

## Sheet: Sheet2
GO enrichment analysis of 70 dysregulated innate immune genes
##Databases: Gene Ontology
##Statistical test method: hypergeometric test / Fisher's exact test
##FDR correction method: Benjamini and Hochberg
#Term	Database	ID	Input number	Background number	P-Value	Corrected P-Value	Input	Hyperlink
--------------------
#Term	Database	ID	Input number	Background number	P-Value	Corrected P-Value	Input	Hyperlink
--------------------
#Term	Database	ID	Input number	Background number	P-Value	Corrected P-Value	Input	Hyperlink					terms
extracellular space	Gene Ontology	GO:0005615	15	731	1.10501e-09	6.29854e-07	WNT3A|AREG|CTSK|MFGE8|IL10|CFD|MMP9|RARRES2|MASP2|MIF|SPIA1|IL5|COLEC11|F11|IL9	http://amigo.geneontology.org/amigo/term/GO:0005615					cellular_component
innate immune response	Gene Ontology	GO:0045087	7	101	1.77747e-08	5.0658e-06	TRIM62|FRK|RARRES2|MIF|CYBA|RELA|TMEM173	http://amigo.geneontology.org/amigo/term/GO:0045087					biological_process
cytokine activity	Gene Ontology	GO:0005125	5	88	5.5061e-06	0.000973864	WNT3A|IL10|IL9|IL5|MIF	http://amigo.geneontology.org/amigo/term/GO:0005125					molecular_function
complement activation	Gene Ontology	GO:0006956	3	12	8.54267e-06	0.000973864	C8A|C6|C1QB	http://amigo.geneontology.org/amigo/term/GO:0006956					biological_process
cellular response to hepatocyte growth factor stimulus	Gene Ontology	GO:0035729	3	12	8.54267e-06	0.000973864	IL10|RELA|BCAR1	http://amigo.geneontology.org/amigo/term/GO:0035729					biological_process
collagen catabolic process	Gene Ontology	GO:0030574	3	17	2.11964e-05	0.00201366	MMP9|CTSK|MMP1	http://amigo.geneontology.org/amigo/term/GO:0030574					biological_process
inflammatory response	Gene Ontology	GO:0006954	5	122	2.50873e-05	0.00204282	RELA|SLC11A1|RARRES2|CYBA|MIF	http://amigo.geneontology.org/amigo/term/GO:0006954					biological_process
positive regulation of phagocytosis	Gene Ontology	GO:0050766	3	21	3.73413e-05	0.00266056	CYBA|MFGE8|SLC11A1	http://amigo.geneontology.org/amigo/term/GO:0050766					biological_process
positive regulation of transcription by RNA polymerase II	Gene Ontology	GO:0045944	10	779	5.04363e-05	0.0031943	WNT3A|NOS1|RELA|E2F1|SLC11A1|TMEM173|RBM14|GATA4|NFKB2|HOXA9	http://amigo.geneontology.org/amigo/term/GO:0045944					biological_process
proteolysis	Gene Ontology	GO:0006508	6	258	8.22852e-05	0.00466862	CTSK|CFI|CFD|MASP2|MMP9|MMP1	http://amigo.geneontology.org/amigo/term/GO:0006508					biological_process
positive regulation of pri-miRNA transcription by RNA polymerase II	Gene Ontology	GO:1902895	3	29	9.00963e-05	0.00466862	IL10|RELA|SREBF1	http://amigo.geneontology.org/amigo/term/GO:1902895					biological_process
RNA polymerase II cis-regulatory region sequence-specific DNA binding	Gene Ontology	GO:0000978	7	409	0.000134605	0.00617665	CEBPB|RELA|RORC|SREBF1|GATA4|NFKB2|HOXA9	http://amigo.geneontology.org/amigo/term/GO:0000978					molecular_function
membrane attack complex	Gene Ontology	GO:0005579	2	5	0.000151707	0.00617665	C8A|C6	http://amigo.geneontology.org/amigo/term/GO:0005579					cellular_component
complement activation, lectin pathway	Gene Ontology	GO:0001867	2	5	0.000151707	0.00617665	MASP2|COLEC11	http://amigo.geneontology.org/amigo/term/GO:0001867					biological_process
serine-type endopeptidase activity	Gene Ontology	GO:0004252	4	101	0.000194047	0.0073738	CFD|F11|MASP2|CFI	http://amigo.geneontology.org/amigo/term/GO:0004252					molecular_function
heme binding	Gene Ontology	GO:0020037	4	104	0.000216222	0.00770292	NOS1|DUOX2|HBE1|CYBA	http://amigo.geneontology.org/amigo/term/GO:0020037					molecular_function
RNA polymerase II transcription regulator complex	Gene Ontology	GO:0090575	3	41	0.000235031	0.00788044	CEBPB|GATA4|E2F1	http://amigo.geneontology.org/amigo/term/GO:0090575					cellular_component
respiratory burst	Gene Ontology	GO:0045730	2	7	0.000259157	0.00820663	CYBA|SLC11A1	http://amigo.geneontology.org/amigo/term/GO:0045730					biological_process
defense response to protozoan	Gene Ontology	GO:0042832	2	8	0.000323377	0.00970132	IL10|SLC11A1	http://amigo.geneontology.org/amigo/term/GO:0042832					biological_process
response to lipopolysaccharide	Gene Ontology	GO:0032496	3	48	0.00036458	0.0100667	CEBPB|NOS1|SLC11A1	http://amigo.geneontology.org/amigo/term/GO:0032496					biological_process
cytoplasm	Gene Ontology	GO:0005737	16	2299	0.000370878	0.0100667	AREG|SPHK1|RELA|E2F1|CEBPB|RBM14|TRIM62|PADI2|MAPK10|HSPBP1|NKIRAS2|NFKB2|SREBF1|BCAR1|TMEM173|PPIA	http://amigo.geneontology.org/amigo/term/GO:0005737					cellular_component
NIK/NF-kappaB signaling	Gene Ontology	GO:0038061	2	9	0.000394545	0.0101244	NFKB2|RELA	http://amigo.geneontology.org/amigo/term/GO:0038061					biological_process
positive regulation of DNA-binding transcription factor activity	Gene Ontology	GO:0051091	3	50	0.000408528	0.0101244	IL10|FZD1|TMEM173	http://amigo.geneontology.org/amigo/term/GO:0051091					biological_process
NADPH oxidase complex	Gene Ontology	GO:0043020	2	10	0.000472623	0.0112248	DUOX2|CYBA	http://amigo.geneontology.org/amigo/term/GO:0043020					cellular_component
superoxide-generating NAD(P)H oxidase activity	Gene Ontology	GO:0016175	2	11	0.000557575	0.0127127	DUOX2|CYBA	http://amigo.geneontology.org/amigo/term/GO:0016175					molecular_function
cellular response to lipopolysaccharide	Gene Ontology	GO:0071222	3	60	0.000679232	0.0142111	NFKBIB|IL10|RELA	http://amigo.geneontology.org/amigo/term/GO:0071222					biological_process
positive regulation of cytokine secretion	Gene Ontology	GO:0050715	2	13	0.00074795	0.0142111	IL10|MIF	http://amigo.geneontology.org/amigo/term/GO:0050715					biological_process
activation of innate immune response	Gene Ontology	GO:0002218	2	13	0.00074795	0.0142111	TMEM173|RBM14	http://amigo.geneontology.org/amigo/term/GO:0002218					biological_process
superoxide anion generation	Gene Ontology	GO:0042554	2	13	0.00074795	0.0142111	DUOX2|CYBA	http://amigo.geneontology.org/amigo/term/GO:0042554					biological_process
hydrogen peroxide catabolic process	Gene Ontology	GO:0042744	2	13	0.00074795	0.0142111	APOA4|HBE1	http://amigo.geneontology.org/amigo/term/GO:0042744					biological_process
transcription, DNA-templated	Gene Ontology	GO:0006351	3	64	0.000813062	0.0147388	SREBF1|E2F1|HOXA9	http://amigo.geneontology.org/amigo/term/GO:0006351					biological_process
cell surface	Gene Ontology	GO:0009986	5	264	0.000829915	0.0147388	APOA4|AREG|CFTR|FZD1|MIF	http://amigo.geneontology.org/amigo/term/GO:0009986					cellular_component
positive regulation of insulin secretion involved in cellular response to glucose stimulus	Gene Ontology	GO:0035774	2	14	0.000853301	0.0147388	ADCY8|CFTR	http://amigo.geneontology.org/amigo/term/GO:0035774					biological_process
cholesterol biosynthetic process	Gene Ontology	GO:0006695	2	17	0.00120957	0.0195164	APOA4|CFTR	http://amigo.geneontology.org/amigo/term/GO:0006695					biological_process
positive regulation of cell cycle	Gene Ontology	GO:0045787	2	17	0.00120957	0.0195164	IL10|RAD23A	http://amigo.geneontology.org/amigo/term/GO:0045787					biological_process
DNA-binding transcription factor activity, RNA polymerase II-specific	Gene Ontology	GO:0000981	5	289	0.00123262	0.0195164	CEBPB|GATA4|RELA|E2F1|HOXA9	http://amigo.geneontology.org/amigo/term/GO:0000981					molecular_function
RNA polymerase II core promoter sequence-specific DNA binding	Gene Ontology	GO:0000979	2	18	0.00134161	0.0206681	CEBPB|RELA	http://amigo.geneontology.org/amigo/term/GO:0000979					molecular_function
calcium ion binding	Gene Ontology	GO:0005509	6	447	0.00144368	0.0210934	STIM1|MFGE8|DUOX2|MASP2|PADI2|COLEC11	http://amigo.geneontology.org/amigo/term/GO:0005509					molecular_function
regulation of presynapse assembly	Gene Ontology	GO:1905606	2	19	0.00148024	0.0210934	FZD1|IL1RAPL1	http://amigo.geneontology.org/amigo/term/GO:1905606					biological_process
mRNA stabilization	Gene Ontology	GO:0048255	2	19	0.00148024	0.0210934	E2F1|SLC11A1	http://amigo.geneontology.org/amigo/term/GO:0048255					biological_process
peroxidase activity	Gene Ontology	GO:0004601	2	21	0.00177709	0.0241177	DUOX2|HBE1	http://amigo.geneontology.org/amigo/term/GO:0004601					molecular_function
cis-regulatory region sequence-specific DNA binding	Gene Ontology	GO:0000987	2	21	0.00177709	0.0241177	CEBPB|E2F1	http://amigo.geneontology.org/amigo/term/GO:0000987					molecular_function
intracellular receptor signaling pathway	Gene Ontology	GO:0030522	2	22	0.00193525	0.0256533	SREBF1|RORC	http://amigo.geneontology.org/amigo/term/GO:0030522					biological_process
positive regulation of tumor necrosis factor production	Gene Ontology	GO:0032760	2	26	0.00263194	0.0321208	CYBA|MIF	http://amigo.geneontology.org/amigo/term/GO:0032760					biological_process
positive regulation of fibroblast proliferation	Gene Ontology	GO:0048146	2	26	0.00263194	0.0321208	E2F1|MIF	http://amigo.geneontology.org/amigo/term/GO:0048146					biological_process
inner ear development	Gene Ontology	GO:0048839	2	26	0.00263194	0.0321208	DUOX2|C1QB	http://amigo.geneontology.org/amigo/term/GO:0048839					biological_process
immune response	Gene Ontology	GO:0006955	3	98	0.00264856	0.0321208	IL10|CTSK|IL5	http://amigo.geneontology.org/amigo/term/GO:0006955					biological_process
I-kappaB kinase/NF-kappaB signaling	Gene Ontology	GO:0007249	2	28	0.00301824	0.0355189	NKIRAS2|RELA	http://amigo.geneontology.org/amigo/term/GO:0007249					biological_process
DNA-binding transcription factor activity	Gene Ontology	GO:0003700	4	216	0.00305338	0.0355189	NFKB2|SREBF1|E2F1|HOXA9	http://amigo.geneontology.org/amigo/term/GO:0003700					molecular_function
frizzled binding	Gene Ontology	GO:0005109	2	29	0.00322075	0.0367165	WNT3A|FZD1	http://amigo.geneontology.org/amigo/term/GO:0005109					molecular_function
extracellular region	Gene Ontology	GO:0005576	4	226	0.00357891	0.0399475	IL10|IL22|C1QB|CFI	http://amigo.geneontology.org/amigo/term/GO:0005576					cellular_component
cellular response to growth factor stimulus	Gene Ontology	GO:0071363	2	31	0.00364433	0.0399475	NOS1|SPHK1	http://amigo.geneontology.org/amigo/term/GO:0071363					biological_process
protein dimerization activity	Gene Ontology	GO:0046983	3	111	0.00372708	0.0400837	IL10|SREBF1|E2F1	http://amigo.geneontology.org/amigo/term/GO:0046983					molecular_function
extracellular matrix organization	Gene Ontology	GO:0030198	3	112	0.00381955	0.0403174	NFKB2|MMP9|MMP1	http://amigo.geneontology.org/amigo/term/GO:0030198					biological_process
regulation of inflammatory response	Gene Ontology	GO:0050727	2	33	0.00409244	0.0424125	RELA|TMEM173	http://amigo.geneontology.org/amigo/term/GO:0050727					biological_process
collagen trimer	Gene Ontology	GO:0005581	2	34	0.0043256	0.0440284	C1QB|COLEC11	http://amigo.geneontology.org/amigo/term/GO:0005581					cellular_component
nuclear receptor activity	Gene Ontology	GO:0004879	2	36	0.00480997	0.0480997	SREBF1|RORC	http://amigo.geneontology.org/amigo/term/GO:0004879					molecular_function
DNA binding	Gene Ontology	GO:0003677	5	403	0.00505712	0.0496993	GATA4|RELA|NFKB2|E2F1|COLEC11	http://amigo.geneontology.org/amigo/term/GO:0003677					molecular_function
epithelial cell differentiation	Gene Ontology	GO:0030855	2	38	0.00531819	0.0513792	FZD1|ALDOC	http://amigo.geneontology.org/amigo/term/GO:0030855					biological_process
cell fate commitment	Gene Ontology	GO:0045165	2	40	0.00585	0.0546639	WNT3A|GATA4	http://amigo.geneontology.org/amigo/term/GO:0045165					biological_process
inner ear morphogenesis	Gene Ontology	GO:0042472	2	40	0.00585	0.0546639	OTOP1|WNT3A	http://amigo.geneontology.org/amigo/term/GO:0042472					biological_process
nucleus	Gene Ontology	GO:0005634	14	2478	0.00635988	0.0584698	AREG|RELA|MOV10|E2F1|CEBPB|NOS1|PADI2|MAPK10|RBM14|GATA4|SREBF1|OTUB1|NFKB2|HOXA9	http://amigo.geneontology.org/amigo/term/GO:0005634					cellular_component
protein kinase binding	Gene Ontology	GO:0019901	4	270	0.00662448	0.0595947	RELA|SREBF1|BCAR1|TMEM173	http://amigo.geneontology.org/amigo/term/GO:0019901					molecular_function
defense response to bacterium	Gene Ontology	GO:0042742	2	43	0.00669134	0.0595947	IL10|CEBPB	http://amigo.geneontology.org/amigo/term/GO:0042742					biological_process
protein homodimerization activity	Gene Ontology	GO:0042803	5	438	0.00711283	0.062374	APOA4|RELA|PADI2|TMEM173|SLC11A1	http://amigo.geneontology.org/amigo/term/GO:0042803					molecular_function
kinase binding	Gene Ontology	GO:0019900	2	45	0.00728095	0.0628809	CEBPB|RAD23A	http://amigo.geneontology.org/amigo/term/GO:0019900					molecular_function
PDZ domain binding	Gene Ontology	GO:0030165	2	48	0.00820778	0.0660666	FZD1|CFTR	http://amigo.geneontology.org/amigo/term/GO:0030165					molecular_function
nuclear chromatin	Gene Ontology	GO:0000790	3	149	0.00826699	0.0660666	CEBPB|RELA|E2F1	http://amigo.geneontology.org/amigo/term/GO:0000790					cellular_component
cellular oxidant detoxification	Gene Ontology	GO:0098869	2	51	0.00918476	0.0660666	DUOX2|HBE1	http://amigo.geneontology.org/amigo/term/GO:0098869					biological_process
fat cell differentiation	Gene Ontology	GO:0045444	2	51	0.00918476	0.0660666	CEBPB|SREBF1	http://amigo.geneontology.org/amigo/term/GO:0045444					biological_process
canonical Wnt signaling pathway	Gene Ontology	GO:0060070	2	51	0.00918476	0.0660666	WNT3A|FZD1	http://amigo.geneontology.org/amigo/term/GO:0060070					biological_process
extracellular matrix	Gene Ontology	GO:0031012	3	157	0.00950487	0.0660666	MMP9|RARRES2|MMP1	http://amigo.geneontology.org/amigo/term/GO:0031012					cellular_component
ubiquitin binding	Gene Ontology	GO:0043130	2	53	0.00986352	0.0660666	OTUB1|RAD23A	http://amigo.geneontology.org/amigo/term/GO:0043130					molecular_function
plasma membrane	Gene Ontology	GO:0005886	10	1580	0.010367	0.0660666	WNT3A|FZD1|IL1RAPL1|SLC11A1|DUOX2|MIF|STIM1|NOS1|BCAR1|CFTR	http://amigo.geneontology.org/amigo/term/GO:0005886					cellular_component
transcription regulator complex	Gene Ontology	GO:0005667	3	165	0.0108455	0.0660666	RELA|E2F1|RBM14	http://amigo.geneontology.org/amigo/term/GO:0005667					cellular_component
positive regulation of peptidyl-serine phosphorylation	Gene Ontology	GO:0033138	2	57	0.0112858	0.0660666	NOS1|MIF	http://amigo.geneontology.org/amigo/term/GO:0033138					biological_process
DNA-binding transcription activator activity, RNA polymerase II-specific	Gene Ontology	GO:0001228	4	319	0.0116316	0.0660666	CEBPB|GATA4|RELA|NFKB2	http://amigo.geneontology.org/amigo/term/GO:0001228					molecular_function
positive regulation of protein phosphorylation	Gene Ontology	GO:0001934	2	58	0.0116546	0.0660666	FZD1|MMP9	http://amigo.geneontology.org/amigo/term/GO:0001934					biological_process
multicellular organism development	Gene Ontology	GO:0007275	3	172	0.0121039	0.0660666	FZD1|HOXA9|COLEC11	http://amigo.geneontology.org/amigo/term/GO:0007275					biological_process
negative regulation of transcription by RNA polymerase II	Gene Ontology	GO:0000122	5	520	0.0140901	0.0660666	FRK|RELA|SREBF1|RORC|E2F1	http://amigo.geneontology.org/amigo/term/GO:0000122					biological_process
response to drug	Gene Ontology	GO:0042493	2	65	0.0143823	0.0660666	FZD1|GATA4	http://amigo.geneontology.org/amigo/term/GO:0042493					biological_process
signal transduction	Gene Ontology	GO:0007165	4	342	0.0146436	0.0660666	IL10|NFKB2|IL5|IL9	http://amigo.geneontology.org/amigo/term/GO:0007165					biological_process
integral component of endoplasmic reticulum membrane	Gene Ontology	GO:0030176	2	66	0.0147924	0.0660666	STIM1|TMEM173	http://amigo.geneontology.org/amigo/term/GO:0030176					cellular_component
zinc ion binding	Gene Ontology	GO:0008270	5	527	0.0148433	0.0660666	GATA4|MMP9|RORC|TRIM62|MMP1	http://amigo.geneontology.org/amigo/term/GO:0008270					molecular_function
proton transmembrane transport	Gene Ontology	GO:1902600	2	68	0.0156276	0.0660666	OTOP1|ATP6V0E2	http://amigo.geneontology.org/amigo/term/GO:1902600					biological_process
positive regulation of mucus secretion	Gene Ontology	GO:0070257	1	5	0.0162145	0.0660666	CYBA	http://amigo.geneontology.org/amigo/term/GO:0070257					biological_process
condensed chromosome, centromeric region	Gene Ontology	GO:0000779	1	5	0.0162145	0.0660666	CEBPB	http://amigo.geneontology.org/amigo/term/GO:0000779					cellular_component
intestinal epithelial cell differentiation	Gene Ontology	GO:0060575	1	5	0.0162145	0.0660666	GATA4	http://amigo.geneontology.org/amigo/term/GO:0060575					biological_process
positive regulation of triglyceride catabolic process	Gene Ontology	GO:0010898	1	5	0.0162145	0.0660666	APOA4	http://amigo.geneontology.org/amigo/term/GO:0010898					biological_process
negative regulation of centriole replication	Gene Ontology	GO:0046600	1	5	0.0162145	0.0660666	RBM14	http://amigo.geneontology.org/amigo/term/GO:0046600					biological_process
haptoglobin binding	Gene Ontology	GO:0031720	1	5	0.0162145	0.0660666	HBE1	http://amigo.geneontology.org/amigo/term/GO:0031720					molecular_function
oxysterol binding	Gene Ontology	GO:0008142	1	5	0.0162145	0.0660666	RORC	http://amigo.geneontology.org/amigo/term/GO:0008142					molecular_function
cellular response to lipoteichoic acid	Gene Ontology	GO:0071223	1	5	0.0162145	0.0660666	RELA	http://amigo.geneontology.org/amigo/term/GO:0071223					biological_process
glycerol catabolic process	Gene Ontology	GO:0019563	1	5	0.0162145	0.0660666	TKFC	http://amigo.geneontology.org/amigo/term/GO:0019563					biological_process
store-operated calcium entry	Gene Ontology	GO:0002115	1	5	0.0162145	0.0660666	STIM1	http://amigo.geneontology.org/amigo/term/GO:0002115					biological_process
positive regulation of MHC class II biosynthetic process	Gene Ontology	GO:0045348	1	5	0.0162145	0.0660666	IL10	http://amigo.geneontology.org/amigo/term/GO:0045348					biological_process
phospholipid efflux	Gene Ontology	GO:0033700	1	5	0.0162145	0.0660666	APOA4	http://amigo.geneontology.org/amigo/term/GO:0033700					biological_process
positive regulation of triglyceride biosynthetic process	Gene Ontology	GO:0010867	1	5	0.0162145	0.0660666	SREBF1	http://amigo.geneontology.org/amigo/term/GO:0010867					biological_process
NAD(P)H oxidase H2O2-forming activity	Gene Ontology	GO:0016174	1	5	0.0162145	0.0660666	DUOX2	http://amigo.geneontology.org/amigo/term/GO:0016174					molecular_function
organic acid binding	Gene Ontology	GO:0043177	1	5	0.0162145	0.0660666	HBE1	http://amigo.geneontology.org/amigo/term/GO:0043177					molecular_function
membranous septum morphogenesis	Gene Ontology	GO:0003149	1	5	0.0162145	0.0660666	FZD1	http://amigo.geneontology.org/amigo/term/GO:0003149					biological_process
co-SMAD binding	Gene Ontology	GO:0070410	1	5	0.0162145	0.0660666	GATA4	http://amigo.geneontology.org/amigo/term/GO:0070410					molecular_function
regulation of cellular response to stress	Gene Ontology	GO:0080135	1	5	0.0162145	0.0660666	ADCY8	http://amigo.geneontology.org/amigo/term/GO:0080135					biological_process
positive regulation of mRNA catabolic process	Gene Ontology	GO:0061014	1	5	0.0162145	0.0660666	MOV10	http://amigo.geneontology.org/amigo/term/GO:0061014					biological_process
iron ion transmembrane transport	Gene Ontology	GO:0034755	1	5	0.0162145	0.0660666	SLC11A1	http://amigo.geneontology.org/amigo/term/GO:0034755					biological_process
negative regulation of double-strand break repair	Gene Ontology	GO:2000780	1	5	0.0162145	0.0660666	OTUB1	http://amigo.geneontology.org/amigo/term/GO:2000780					biological_process
proton channel activity	Gene Ontology	GO:0015252	1	5	0.0162145	0.0660666	OTOP1	http://amigo.geneontology.org/amigo/term/GO:0015252					molecular_function
positive regulation of the force of heart contraction	Gene Ontology	GO:0098735	1	5	0.0162145	0.0660666	NOS1	http://amigo.geneontology.org/amigo/term/GO:0098735					biological_process
zinc ion transport	Gene Ontology	GO:0006829	1	5	0.0162145	0.0660666	SLC11A1	http://amigo.geneontology.org/amigo/term/GO:0006829					biological_process
cellular response to interleukin-6	Gene Ontology	GO:0071354	1	5	0.0162145	0.0660666	RELA	http://amigo.geneontology.org/amigo/term/GO:0071354					biological_process
arginine catabolic process	Gene Ontology	GO:0006527	1	5	0.0162145	0.0660666	NOS1	http://amigo.geneontology.org/amigo/term/GO:0006527					biological_process
haptoglobin-hemoglobin complex	Gene Ontology	GO:0031838	1	5	0.0162145	0.0660666	HBE1	http://amigo.geneontology.org/amigo/term/GO:0031838					cellular_component
negative regulation of macrophage chemotaxis	Gene Ontology	GO:0010760	1	5	0.0162145	0.0660666	MIF	http://amigo.geneontology.org/amigo/term/GO:0010760					biological_process
proton transmembrane transporter activity	Gene Ontology	GO:0015078	1	5	0.0162145	0.0660666	ATP6V0E2	http://amigo.geneontology.org/amigo/term/GO:0015078					molecular_function
positive regulation of type I interferon production	Gene Ontology	GO:0032481	1	5	0.0162145	0.0660666	TMEM173	http://amigo.geneontology.org/amigo/term/GO:0032481					biological_process
hemoglobin complex	Gene Ontology	GO:0005833	1	5	0.0162145	0.0660666	HBE1	http://amigo.geneontology.org/amigo/term/GO:0005833					cellular_component
multicellular organismal response to stress	Gene Ontology	GO:0033555	1	5	0.0162145	0.0660666	NOS1	http://amigo.geneontology.org/amigo/term/GO:0033555					biological_process
response to amyloid-beta	Gene Ontology	GO:1904645	1	5	0.0162145	0.0660666	MMP9	http://amigo.geneontology.org/amigo/term/GO:1904645					biological_process
germinal center formation	Gene Ontology	GO:0002467	1	5	0.0162145	0.0660666	NFKB2	http://amigo.geneontology.org/amigo/term/GO:0002467					biological_process
positive regulation of NF-kappaB transcription factor activity	Gene Ontology	GO:0051092	2	71	0.0169176	0.0660666	RELA|TRIM62	http://amigo.geneontology.org/amigo/term/GO:0051092					biological_process
glutamatergic synapse	Gene Ontology	GO:0098978	3	199	0.01772	0.0660666	ADCY8|RELA|IL1RAPL1	http://amigo.geneontology.org/amigo/term/GO:0098978					cellular_component
positive regulation of I-kappaB kinase/NF-kappaB signaling	Gene Ontology	GO:0043123	2	75	0.0187057	0.0660666	RELA|TRIM62	http://amigo.geneontology.org/amigo/term/GO:0043123					biological_process
anoikis	Gene Ontology	GO:0043276	1	6	0.0188917	0.0660666	E2F1	http://amigo.geneontology.org/amigo/term/GO:0043276					biological_process
macrophage activation	Gene Ontology	GO:0042116	1	6	0.0188917	0.0660666	SLC11A1	http://amigo.geneontology.org/amigo/term/GO:0042116					biological_process
phosphate ion binding	Gene Ontology	GO:0042301	1	6	0.0188917	0.0660666	RELA	http://amigo.geneontology.org/amigo/term/GO:0042301					molecular_function
positive regulation of guanylate cyclase activity	Gene Ontology	GO:0031284	1	6	0.0188917	0.0660666	NOS1	http://amigo.geneontology.org/amigo/term/GO:0031284					biological_process
cornea development in camera-type eye	Gene Ontology	GO:0061303	1	6	0.0188917	0.0660666	WNT3A	http://amigo.geneontology.org/amigo/term/GO:0061303					biological_process
interleukin-1 receptor activity	Gene Ontology	GO:0004908	1	6	0.0188917	0.0660666	IL1RAPL1	http://amigo.geneontology.org/amigo/term/GO:0004908					molecular_function
hepatocyte proliferation	Gene Ontology	GO:0072574	1	6	0.0188917	0.0660666	CEBPB	http://amigo.geneontology.org/amigo/term/GO:0072574					biological_process
gene silencing by miRNA	Gene Ontology	GO:0035195	1	6	0.0188917	0.0660666	MOV10	http://amigo.geneontology.org/amigo/term/GO:0035195					biological_process
cysteine-type peptidase activity	Gene Ontology	GO:0008234	1	6	0.0188917	0.0660666	CTSK	http://amigo.geneontology.org/amigo/term/GO:0008234					molecular_function
actinin binding	Gene Ontology	GO:0042805	1	6	0.0188917	0.0660666	RELA	http://amigo.geneontology.org/amigo/term/GO:0042805					molecular_function
proton-transporting V-type ATPase, V0 domain	Gene Ontology	GO:0033179	1	6	0.0188917	0.0660666	ATP6V0E2	http://amigo.geneontology.org/amigo/term/GO:0033179					cellular_component
negative regulation of chemokine-mediated signaling pathway	Gene Ontology	GO:0070100	1	6	0.0188917	0.0660666	PADI2	http://amigo.geneontology.org/amigo/term/GO:0070100					biological_process
phagocytosis, recognition	Gene Ontology	GO:0006910	1	6	0.0188917	0.0660666	MFGE8	http://amigo.geneontology.org/amigo/term/GO:0006910					biological_process
manganese ion transmembrane transporter activity	Gene Ontology	GO:0005384	1	6	0.0188917	0.0660666	SLC11A1	http://amigo.geneontology.org/amigo/term/GO:0005384					molecular_function
positive regulation of chemotaxis	Gene Ontology	GO:0050921	1	6	0.0188917	0.0660666	RARRES2	http://amigo.geneontology.org/amigo/term/GO:0050921					biological_process
response to interferon-gamma	Gene Ontology	GO:0034341	1	6	0.0188917	0.0660666	SLC11A1	http://amigo.geneontology.org/amigo/term/GO:0034341					biological_process
NADPH-hemoprotein reductase activity	Gene Ontology	GO:0003958	1	6	0.0188917	0.0660666	NOS1	http://amigo.geneontology.org/amigo/term/GO:0003958					molecular_function
negative regulation of cytokine production	Gene Ontology	GO:0001818	1	6	0.0188917	0.0660666	SLC11A1	http://amigo.geneontology.org/amigo/term/GO:0001818					biological_process
positive regulation of transcription from RNA polymerase II promoter involved in cellular response to chemical stimulus	Gene Ontology	GO:1901522	1	6	0.0188917	0.0660666	RELA	http://amigo.geneontology.org/amigo/term/GO:1901522					biological_process
negative regulation of membrane protein ectodomain proteolysis	Gene Ontology	GO:0051045	1	6	0.0188917	0.0660666	IL10	http://amigo.geneontology.org/amigo/term/GO:0051045					biological_process
negative regulation of cell aging	Gene Ontology	GO:0090344	1	6	0.0188917	0.0660666	MIF	http://amigo.geneontology.org/amigo/term/GO:0090344					biological_process
very-low-density lipoprotein particle remodeling	Gene Ontology	GO:0034372	1	6	0.0188917	0.0660666	APOA4	http://amigo.geneontology.org/amigo/term/GO:0034372					biological_process
adenyl-nucleotide exchange factor activity	Gene Ontology	GO:0000774	1	6	0.0188917	0.0660666	HSPBP1	http://amigo.geneontology.org/amigo/term/GO:0000774					molecular_function
determination of dorsal identity	Gene Ontology	GO:0048263	1	6	0.0188917	0.0660666	WNT3A	http://amigo.geneontology.org/amigo/term/GO:0048263					biological_process
hepatocyte growth factor receptor signaling pathway	Gene Ontology	GO:0048012	1	6	0.0188917	0.0660666	BCAR1	http://amigo.geneontology.org/amigo/term/GO:0048012					biological_process
positive regulation of fibroblast growth factor receptor signaling pathway	Gene Ontology	GO:0045743	1	6	0.0188917	0.0660666	WNT3A	http://amigo.geneontology.org/amigo/term/GO:0045743					biological_process
actin filament reorganization	Gene Ontology	GO:0090527	1	6	0.0188917	0.0660666	BCAR1	http://amigo.geneontology.org/amigo/term/GO:0090527					biological_process
phagocytic vesicle membrane	Gene Ontology	GO:0030670	1	6	0.0188917	0.0660666	SLC11A1	http://amigo.geneontology.org/amigo/term/GO:0030670					cellular_component
positive regulation of keratinocyte migration	Gene Ontology	GO:0051549	1	6	0.0188917	0.0660666	MMP9	http://amigo.geneontology.org/amigo/term/GO:0051549					biological_process
iron ion transmembrane transporter activity	Gene Ontology	GO:0005381	1	6	0.0188917	0.0660666	SLC11A1	http://amigo.geneontology.org/amigo/term/GO:0005381					molecular_function
myotube differentiation	Gene Ontology	GO:0014902	1	6	0.0188917	0.0660666	STIM1	http://amigo.geneontology.org/amigo/term/GO:0014902					biological_process
neuron differentiation	Gene Ontology	GO:0030182	2	77	0.0196284	0.0660666	WNT3A|CEBPB	http://amigo.geneontology.org/amigo/term/GO:0030182					biological_process
histone deacetylase binding	Gene Ontology	GO:0042826	2	79	0.0205699	0.0660666	CEBPB|RELA	http://amigo.geneontology.org/amigo/term/GO:0042826					molecular_function
nitric oxide mediated signal transduction	Gene Ontology	GO:0007263	1	7	0.0215616	0.0660666	NOS1	http://amigo.geneontology.org/amigo/term/GO:0007263					biological_process
cellular response to exogenous dsRNA	Gene Ontology	GO:0071360	1	7	0.0215616	0.0660666	TMEM173	http://amigo.geneontology.org/amigo/term/GO:0071360					biological_process
positive regulation of protein kinase A signaling	Gene Ontology	GO:0010739	1	7	0.0215616	0.0660666	MIF	http://amigo.geneontology.org/amigo/term/GO:0010739					biological_process
positive regulation of DNA-templated transcription, initiation	Gene Ontology	GO:2000144	1	7	0.0215616	0.0660666	CEBPB	http://amigo.geneontology.org/amigo/term/GO:2000144					biological_process
mannose binding	Gene Ontology	GO:0005537	1	7	0.0215616	0.0660666	COLEC11	http://amigo.geneontology.org/amigo/term/GO:0005537					molecular_function
negative regulation of interleukin-12 production	Gene Ontology	GO:0032695	1	7	0.0215616	0.0660666	IL10	http://amigo.geneontology.org/amigo/term/GO:0032695					biological_process
positive regulation of myotube differentiation	Gene Ontology	GO:0010831	1	7	0.0215616	0.0660666	WNT3A	http://amigo.geneontology.org/amigo/term/GO:0010831					biological_process
negative regulation of intrinsic apoptotic signaling pathway in response to DNA damage by p53 class mediator	Gene Ontology	GO:1902166	1	7	0.0215616	0.0660666	MIF	http://amigo.geneontology.org/amigo/term/GO:1902166					biological_process
liver regeneration	Gene Ontology	GO:0097421	1	7	0.0215616	0.0660666	CEBPB	http://amigo.geneontology.org/amigo/term/GO:0097421					biological_process
negative regulation of calcium ion transport	Gene Ontology	GO:0051926	1	7	0.0215616	0.0660666	NOS1	http://amigo.geneontology.org/amigo/term/GO:0051926					biological_process
manganese ion transmembrane transport	Gene Ontology	GO:0071421	1	7	0.0215616	0.0660666	SLC11A1	http://amigo.geneontology.org/amigo/term/GO:0071421					biological_process
very-low-density lipoprotein particle	Gene Ontology	GO:0034361	1	7	0.0215616	0.0660666	APOA4	http://amigo.geneontology.org/amigo/term/GO:0034361					cellular_component
nitric oxide biosynthetic process	Gene Ontology	GO:0006809	1	7	0.0215616	0.0660666	NOS1	http://amigo.geneontology.org/amigo/term/GO:0006809					biological_process
innate immune response in mucosa	Gene Ontology	GO:0002227	1	7	0.0215616	0.0660666	APOA4	http://amigo.geneontology.org/amigo/term/GO:0002227					biological_process
positive regulation of fatty acid biosynthetic process	Gene Ontology	GO:0045723	1	7	0.0215616	0.0660666	APOA4	http://amigo.geneontology.org/amigo/term/GO:0045723					biological_process
negative regulation of nitric oxide biosynthetic process	Gene Ontology	GO:0045019	1	7	0.0215616	0.0660666	IL10	http://amigo.geneontology.org/amigo/term/GO:0045019					biological_process
positive regulation of synaptic plasticity	Gene Ontology	GO:0031915	1	7	0.0215616	0.0660666	ADCY8	http://amigo.geneontology.org/amigo/term/GO:0031915					biological_process
chloride channel inhibitor activity	Gene Ontology	GO:0019869	1	7	0.0215616	0.0660666	CFTR	http://amigo.geneontology.org/amigo/term/GO:0019869					molecular_function
phosphatidylcholine metabolic process	Gene Ontology	GO:0046470	1	7	0.0215616	0.0660666	APOA4	http://amigo.geneontology.org/amigo/term/GO:0046470					biological_process
membrane hyperpolarization	Gene Ontology	GO:0060081	1	7	0.0215616	0.0660666	CFTR	http://amigo.geneontology.org/amigo/term/GO:0060081					biological_process
complement activation, classical pathway	Gene Ontology	GO:0006958	1	7	0.0215616	0.0660666	C1QB	http://amigo.geneontology.org/amigo/term/GO:0006958					biological_process
removal of superoxide radicals	Gene Ontology	GO:0019430	1	7	0.0215616	0.0660666	APOA4	http://amigo.geneontology.org/amigo/term/GO:0019430					biological_process
antioxidant activity	Gene Ontology	GO:0016209	1	7	0.0215616	0.0660666	APOA4	http://amigo.geneontology.org/amigo/term/GO:0016209					molecular_function
positive regulation of transcription from RNA polymerase II promoter in response to endoplasmic reticulum stress	Gene Ontology	GO:1990440	1	7	0.0215616	0.0660666	CEBPB	http://amigo.geneontology.org/amigo/term/GO:1990440					biological_process
response to UV-B	Gene Ontology	GO:0010224	1	7	0.0215616	0.0660666	RELA	http://amigo.geneontology.org/amigo/term/GO:0010224					biological_process
multicellular organismal iron ion homeostasis	Gene Ontology	GO:0060586	1	7	0.0215616	0.0660666	SLC11A1	http://amigo.geneontology.org/amigo/term/GO:0060586					biological_process
thyroid hormone metabolic process	Gene Ontology	GO:0042403	1	7	0.0215616	0.0660666	DUOX2	http://amigo.geneontology.org/amigo/term/GO:0042403					biological_process
regulation of autophagy of mitochondrion	Gene Ontology	GO:1903146	1	7	0.0215616	0.0660666	SREBF1	http://amigo.geneontology.org/amigo/term/GO:1903146					biological_process
cholesterol transport	Gene Ontology	GO:0030301	1	7	0.0215616	0.0660666	CFTR	http://amigo.geneontology.org/amigo/term/GO:0030301					biological_process
regulation of osteoclast differentiation	Gene Ontology	GO:0045670	1	7	0.0215616	0.0660666	CEBPB	http://amigo.geneontology.org/amigo/term/GO:0045670					biological_process
high-density lipoprotein particle	Gene Ontology	GO:0034364	1	7	0.0215616	0.0660666	APOA4	http://amigo.geneontology.org/amigo/term/GO:0034364					cellular_component
nucleoplasm	Gene Ontology	GO:0005654	9	1526	0.0225858	0.0660666	CEBPB|CTSK|E2F1|RAD23A|FRK|MIF|NOS1|RELA|TMEM173	http://amigo.geneontology.org/amigo/term/GO:0005654					cellular_component
metalloendopeptidase activity	Gene Ontology	GO:0004222	2	84	0.0230045	0.0660666	MMP9|MMP1	http://amigo.geneontology.org/amigo/term/GO:0004222					molecular_function
positive regulation of CREB transcription factor activity	Gene Ontology	GO:0032793	1	8	0.0242244	0.0660666	ADCY8	http://amigo.geneontology.org/amigo/term/GO:0032793					biological_process
positive regulation of T cell receptor signaling pathway	Gene Ontology	GO:0050862	1	8	0.0242244	0.0660666	RELA	http://amigo.geneontology.org/amigo/term/GO:0050862					biological_process
adenylate cyclase activity	Gene Ontology	GO:0004016	1	8	0.0242244	0.0660666	ADCY8	http://amigo.geneontology.org/amigo/term/GO:0004016					molecular_function
cAMP biosynthetic process	Gene Ontology	GO:0006171	1	8	0.0242244	0.0660666	ADCY8	http://amigo.geneontology.org/amigo/term/GO:0006171					biological_process
plasminogen activation	Gene Ontology	GO:0031639	1	8	0.0242244	0.0660666	F11	http://amigo.geneontology.org/amigo/term/GO:0031639					biological_process
negative regulation of protein sumoylation	Gene Ontology	GO:0033234	1	8	0.0242244	0.0660666	RELA	http://amigo.geneontology.org/amigo/term/GO:0033234					biological_process
positive regulation of histone deacetylation	Gene Ontology	GO:0031065	1	8	0.0242244	0.0660666	SREBF1	http://amigo.geneontology.org/amigo/term/GO:0031065					biological_process
lipoprotein metabolic process	Gene Ontology	GO:0042157	1	8	0.0242244	0.0660666	APOA4	http://amigo.geneontology.org/amigo/term/GO:0042157					biological_process
oxygen transport	Gene Ontology	GO:0015671	1	8	0.0242244	0.0660666	HBE1	http://amigo.geneontology.org/amigo/term/GO:0015671					biological_process
oxygen carrier activity	Gene Ontology	GO:0005344	1	8	0.0242244	0.0660666	HBE1	http://amigo.geneontology.org/amigo/term/GO:0005344					molecular_function
cellular response to stress	Gene Ontology	GO:0033554	1	8	0.0242244	0.0660666	RELA	http://amigo.geneontology.org/amigo/term/GO:0033554					biological_process
reticulophagy	Gene Ontology	GO:0061709	1	8	0.0242244	0.0660666	TMEM173	http://amigo.geneontology.org/amigo/term/GO:0061709					biological_process
fructose 1,6-bisphosphate metabolic process	Gene Ontology	GO:0030388	1	8	0.0242244	0.0660666	ALDOC	http://amigo.geneontology.org/amigo/term/GO:0030388					biological_process
intracellular estrogen receptor signaling pathway	Gene Ontology	GO:0030520	1	8	0.0242244	0.0660666	PADI2	http://amigo.geneontology.org/amigo/term/GO:0030520					biological_process
proteoglycan binding	Gene Ontology	GO:0043394	1	8	0.0242244	0.0660666	CTSK	http://amigo.geneontology.org/amigo/term/GO:0043394					molecular_function
positive regulation of lipopolysaccharide-mediated signaling pathway	Gene Ontology	GO:0031666	1	8	0.0242244	0.0660666	MIF	http://amigo.geneontology.org/amigo/term/GO:0031666					biological_process
phosphatidylethanolamine binding	Gene Ontology	GO:0008429	1	8	0.0242244	0.0660666	MFGE8	http://amigo.geneontology.org/amigo/term/GO:0008429					molecular_function
endothelin receptor signaling pathway	Gene Ontology	GO:0086100	1	8	0.0242244	0.0660666	BCAR1	http://amigo.geneontology.org/amigo/term/GO:0086100					biological_process
response to glucocorticoid	Gene Ontology	GO:0051384	1	8	0.0242244	0.0660666	IL10	http://amigo.geneontology.org/amigo/term/GO:0051384					biological_process
vasodilation	Gene Ontology	GO:0042311	1	8	0.0242244	0.0660666	NOS1	http://amigo.geneontology.org/amigo/term/GO:0042311					biological_process
cellular response to forskolin	Gene Ontology	GO:1904322	1	8	0.0242244	0.0660666	CFTR	http://amigo.geneontology.org/amigo/term/GO:1904322					biological_process
cytosol	Gene Ontology	GO:0005829	11	2089	0.0253317	0.0666159	NOS1|RELA|MOV10|RAD23A|FRK|NFKB2|TKFC|MIF|ALDOC|TMEM173|CFTR	http://amigo.geneontology.org/amigo/term/GO:0005829					cellular_component
transmembrane receptor protein tyrosine kinase signaling pathway	Gene Ontology	GO:0007169	2	89	0.0255519	0.0666159	FRK|BCAR1	http://amigo.geneontology.org/amigo/term/GO:0007169					biological_process
positive regulation of sprouting angiogenesis	Gene Ontology	GO:1903672	1	9	0.0268801	0.0666159	IL10	http://amigo.geneontology.org/amigo/term/GO:1903672					biological_process
nuclear outer membrane	Gene Ontology	GO:0005640	1	9	0.0268801	0.0666159	WNT3A	http://amigo.geneontology.org/amigo/term/GO:0005640					cellular_component
regulation of innate immune response	Gene Ontology	GO:0045088	1	9	0.0268801	0.0666159	TKFC	http://amigo.geneontology.org/amigo/term/GO:0045088					biological_process
cellular response to interferon-beta	Gene Ontology	GO:0035458	1	9	0.0268801	0.0666159	TMEM173	http://amigo.geneontology.org/amigo/term/GO:0035458					biological_process
SREBP signaling pathway	Gene Ontology	GO:0032933	1	9	0.0268801	0.0666159	SREBF1	http://amigo.geneontology.org/amigo/term/GO:0032933					biological_process
regulation of sodium ion transport	Gene Ontology	GO:0002028	1	9	0.0268801	0.0666159	NOS1	http://amigo.geneontology.org/amigo/term/GO:0002028					biological_process
JNK cascade	Gene Ontology	GO:0007254	1	9	0.0268801	0.0666159	MAPK10	http://amigo.geneontology.org/amigo/term/GO:0007254					biological_process
prostaglandin biosynthetic process	Gene Ontology	GO:0001516	1	9	0.0268801	0.0666159	MIF	http://amigo.geneontology.org/amigo/term/GO:0001516					biological_process
positive regulation of lipid biosynthetic process	Gene Ontology	GO:0046889	1	9	0.0268801	0.0666159	APOA4	http://amigo.geneontology.org/amigo/term/GO:0046889					biological_process
P granule	Gene Ontology	GO:0043186	1	9	0.0268801	0.0666159	MOV10	http://amigo.geneontology.org/amigo/term/GO:0043186					cellular_component
endocardial cushion development	Gene Ontology	GO:0003197	1	9	0.0268801	0.0666159	GATA4	http://amigo.geneontology.org/amigo/term/GO:0003197					biological_process
response to muramyl dipeptide	Gene Ontology	GO:0032495	1	9	0.0268801	0.0666159	RELA	http://amigo.geneontology.org/amigo/term/GO:0032495					biological_process
limb morphogenesis	Gene Ontology	GO:0035108	1	9	0.0268801	0.0666159	WNT3A	http://amigo.geneontology.org/amigo/term/GO:0035108					biological_process
chromatin-mediated maintenance of transcription	Gene Ontology	GO:0048096	1	9	0.0268801	0.0666159	PADI2	http://amigo.geneontology.org/amigo/term/GO:0048096					biological_process
leukocyte cell-cell adhesion	Gene Ontology	GO:0007159	1	9	0.0268801	0.0666159	APOA4	http://amigo.geneontology.org/amigo/term/GO:0007159					biological_process
reverse cholesterol transport	Gene Ontology	GO:0043691	1	9	0.0268801	0.0666159	APOA4	http://amigo.geneontology.org/amigo/term/GO:0043691					biological_process
response to lipid	Gene Ontology	GO:0033993	1	9	0.0268801	0.0666159	SREBF1	http://amigo.geneontology.org/amigo/term/GO:0033993					biological_process
thyroid hormone generation	Gene Ontology	GO:0006590	1	9	0.0268801	0.0666159	CTSK	http://amigo.geneontology.org/amigo/term/GO:0006590					biological_process
sperm capacitation	Gene Ontology	GO:0048240	1	9	0.0268801	0.0666159	CFTR	http://amigo.geneontology.org/amigo/term/GO:0048240					biological_process
growth factor activity	Gene Ontology	GO:0008083	2	93	0.0276686	0.0678683	AREG|IL5	http://amigo.geneontology.org/amigo/term/GO:0008083					molecular_function
neuronal cell body membrane	Gene Ontology	GO:0032809	1	10	0.0295287	0.0678683	ADCY8	http://amigo.geneontology.org/amigo/term/GO:0032809					cellular_component
positive regulation of exocytosis	Gene Ontology	GO:0045921	1	10	0.0295287	0.0678683	CFTR	http://amigo.geneontology.org/amigo/term/GO:0045921					biological_process
positive regulation of interleukin-4 production	Gene Ontology	GO:0032753	1	10	0.0295287	0.0678683	CEBPB	http://amigo.geneontology.org/amigo/term/GO:0032753					biological_process
negative regulation of DNA damage response, signal transduction by p53 class mediator	Gene Ontology	GO:0043518	1	10	0.0295287	0.0678683	MIF	http://amigo.geneontology.org/amigo/term/GO:0043518					biological_process
positive regulation of defense response to virus by host	Gene Ontology	GO:0002230	1	10	0.0295287	0.0678683	TMEM173	http://amigo.geneontology.org/amigo/term/GO:0002230					biological_process
phagocytosis, engulfment	Gene Ontology	GO:0006911	1	10	0.0295287	0.0678683	MFGE8	http://amigo.geneontology.org/amigo/term/GO:0006911					biological_process
planar cell polarity pathway involved in neural tube closure	Gene Ontology	GO:0090179	1	10	0.0295287	0.0678683	FZD1	http://amigo.geneontology.org/amigo/term/GO:0090179					biological_process
interleukin-1-mediated signaling pathway	Gene Ontology	GO:0070498	1	10	0.0295287	0.0678683	RELA	http://amigo.geneontology.org/amigo/term/GO:0070498					biological_process
zinc ion transmembrane transport	Gene Ontology	GO:0071577	1	10	0.0295287	0.0678683	SLC11A1	http://amigo.geneontology.org/amigo/term/GO:0071577					biological_process
negative regulation of oxidative stress-induced neuron death	Gene Ontology	GO:1903204	1	10	0.0295287	0.0678683	FZD1	http://amigo.geneontology.org/amigo/term/GO:1903204					biological_process
vacuolar acidification	Gene Ontology	GO:0007035	1	10	0.0295287	0.0678683	SLC11A1	http://amigo.geneontology.org/amigo/term/GO:0007035					biological_process
positive regulation of histone acetylation	Gene Ontology	GO:0035066	1	10	0.0295287	0.0678683	NOS1	http://amigo.geneontology.org/amigo/term/GO:0035066					biological_process
regulation of G1/S transition of mitotic cell cycle	Gene Ontology	GO:2000045	1	10	0.0295287	0.0678683	E2F1	http://amigo.geneontology.org/amigo/term/GO:2000045					biological_process
positive regulation of long-term synaptic potentiation	Gene Ontology	GO:1900273	1	10	0.0295287	0.0678683	ADCY8	http://amigo.geneontology.org/amigo/term/GO:1900273					biological_process
regulation of release of sequestered calcium ion into cytosol	Gene Ontology	GO:0051279	1	10	0.0295287	0.0678683	CYBA	http://amigo.geneontology.org/amigo/term/GO:0051279					biological_process
response to light stimulus	Gene Ontology	GO:0009416	1	10	0.0295287	0.0678683	SREBF1	http://amigo.geneontology.org/amigo/term/GO:0009416					biological_process
excitatory synapse	Gene Ontology	GO:0060076	1	10	0.0295287	0.0678683	ADCY8	http://amigo.geneontology.org/amigo/term/GO:0060076					cellular_component
negative regulation of vascular associated smooth muscle cell proliferation	Gene Ontology	GO:1904706	1	11	0.0321701	0.0702566	IL10	http://amigo.geneontology.org/amigo/term/GO:1904706					biological_process
oxygen binding	Gene Ontology	GO:0019825	1	11	0.0321701	0.0702566	HBE1	http://amigo.geneontology.org/amigo/term/GO:0019825					molecular_function
positive regulation of epidermal growth factor receptor signaling pathway	Gene Ontology	GO:0045742	1	11	0.0321701	0.0702566	MMP9	http://amigo.geneontology.org/amigo/term/GO:0045742					biological_process
sphingosine biosynthetic process	Gene Ontology	GO:0046512	1	11	0.0321701	0.0702566	SPHK1	http://amigo.geneontology.org/amigo/term/GO:0046512					biological_process
cyclosporin A binding	Gene Ontology	GO:0016018	1	11	0.0321701	0.0702566	PPIA	http://amigo.geneontology.org/amigo/term/GO:0016018					molecular_function
negative regulation of blood pressure	Gene Ontology	GO:0045776	1	11	0.0321701	0.0702566	NOS1	http://amigo.geneontology.org/amigo/term/GO:0045776					biological_process
ubiquitin-specific protease binding	Gene Ontology	GO:1990381	1	11	0.0321701	0.0702566	RAD23A	http://amigo.geneontology.org/amigo/term/GO:1990381					molecular_function
mRNA transcription by RNA polymerase II	Gene Ontology	GO:0042789	1	11	0.0321701	0.0702566	SREBF1	http://amigo.geneontology.org/amigo/term/GO:0042789					biological_process
lipid biosynthetic process	Gene Ontology	GO:0008610	1	11	0.0321701	0.0702566	SREBF1	http://amigo.geneontology.org/amigo/term/GO:0008610					biological_process
positive regulation of release of cytochrome c from mitochondria	Gene Ontology	GO:0090200	1	11	0.0321701	0.0702566	MMP9	http://amigo.geneontology.org/amigo/term/GO:0090200					biological_process
negative regulation of interferon-gamma production	Gene Ontology	GO:0032689	1	11	0.0321701	0.0702566	IL10	http://amigo.geneontology.org/amigo/term/GO:0032689					biological_process
negative regulation of pri-miRNA transcription by RNA polymerase II	Gene Ontology	GO:1902894	1	11	0.0321701	0.0702566	RELA	http://amigo.geneontology.org/amigo/term/GO:1902894					biological_process
sphingolipid metabolic process	Gene Ontology	GO:0006665	1	11	0.0321701	0.0702566	SPHK1	http://amigo.geneontology.org/amigo/term/GO:0006665					biological_process
membrane	Gene Ontology	GO:0016020	4	438	0.0323177	0.0703095	SPHK1|SREBF1|CFTR|CFI	http://amigo.geneontology.org/amigo/term/GO:0016020					cellular_component
protein homotrimerization	Gene Ontology	GO:0070207	1	12	0.0348045	0.0724035	MIF	http://amigo.geneontology.org/amigo/term/GO:0070207					biological_process
proteasome binding	Gene Ontology	GO:0070628	1	12	0.0348045	0.0724035	RAD23A	http://amigo.geneontology.org/amigo/term/GO:0070628					molecular_function
negative regulation of B cell proliferation	Gene Ontology	GO:0030889	1	12	0.0348045	0.0724035	IL10	http://amigo.geneontology.org/amigo/term/GO:0030889					biological_process
positive regulation of receptor signaling pathway via JAK-STAT	Gene Ontology	GO:0046427	1	12	0.0348045	0.0724035	IL10	http://amigo.geneontology.org/amigo/term/GO:0046427					biological_process
positive regulation of epidermal growth factor-activated receptor activity	Gene Ontology	GO:0045741	1	12	0.0348045	0.0724035	AREG	http://amigo.geneontology.org/amigo/term/GO:0045741					biological_process
negative regulation of cell cycle arrest	Gene Ontology	GO:0071157	1	12	0.0348045	0.0724035	MIF	http://amigo.geneontology.org/amigo/term/GO:0071157					biological_process
MyD88-dependent toll-like receptor signaling pathway	Gene Ontology	GO:0002755	1	12	0.0348045	0.0724035	RELA	http://amigo.geneontology.org/amigo/term/GO:0002755					biological_process
core promoter sequence-specific DNA binding	Gene Ontology	GO:0001046	1	12	0.0348045	0.0724035	CEBPB	http://amigo.geneontology.org/amigo/term/GO:0001046					molecular_function
fibronectin binding	Gene Ontology	GO:0001968	1	12	0.0348045	0.0724035	CTSK	http://amigo.geneontology.org/amigo/term/GO:0001968					molecular_function
DNA damage response, signal transduction by p53 class mediator	Gene Ontology	GO:0030330	1	12	0.0348045	0.0724035	MIF	http://amigo.geneontology.org/amigo/term/GO:0030330					biological_process
oxidoreductase activity, acting on paired donors, with incorporation or reduction of molecular oxygen, NAD(P)H as one donor, and incorporation of one atom of oxygen	Gene Ontology	GO:0016709	1	12	0.0348045	0.0724035	NOS1	http://amigo.geneontology.org/amigo/term/GO:0016709					molecular_function
intrinsic apoptotic signaling pathway by p53 class mediator	Gene Ontology	GO:0072332	1	12	0.0348045	0.0724035	E2F1	http://amigo.geneontology.org/amigo/term/GO:0072332					biological_process
3'-UTR-mediated mRNA destabilization	Gene Ontology	GO:0061158	1	13	0.0374318	0.0740838	MOV10	http://amigo.geneontology.org/amigo/term/GO:0061158					biological_process
vascular endothelial growth factor receptor signaling pathway	Gene Ontology	GO:0048010	1	13	0.0374318	0.0740838	BCAR1	http://amigo.geneontology.org/amigo/term/GO:0048010					biological_process
triglyceride homeostasis	Gene Ontology	GO:0070328	1	13	0.0374318	0.0740838	APOA4	http://amigo.geneontology.org/amigo/term/GO:0070328					biological_process
sarcoplasmic reticulum membrane	Gene Ontology	GO:0033017	1	13	0.0374318	0.0740838	NOS1	http://amigo.geneontology.org/amigo/term/GO:0033017					cellular_component
FMN binding	Gene Ontology	GO:0010181	1	13	0.0374318	0.0740838	NOS1	http://amigo.geneontology.org/amigo/term/GO:0010181					molecular_function
transcription coactivator binding	Gene Ontology	GO:0001223	1	13	0.0374318	0.0740838	RORC	http://amigo.geneontology.org/amigo/term/GO:0001223					molecular_function
negative regulation of interleukin-6 production	Gene Ontology	GO:0032715	1	13	0.0374318	0.0740838	IL10	http://amigo.geneontology.org/amigo/term/GO:0032715					biological_process
cellular response to cadmium ion	Gene Ontology	GO:0071276	1	13	0.0374318	0.0740838	MMP9	http://amigo.geneontology.org/amigo/term/GO:0071276					biological_process
aortic valve morphogenesis	Gene Ontology	GO:0003180	1	13	0.0374318	0.0740838	GATA4	http://amigo.geneontology.org/amigo/term/GO:0003180					biological_process
apoptotic cell clearance	Gene Ontology	GO:0043277	1	13	0.0374318	0.0740838	MFGE8	http://amigo.geneontology.org/amigo/term/GO:0043277					biological_process
protein complex oligomerization	Gene Ontology	GO:0051259	1	13	0.0374318	0.0740838	TMEM173	http://amigo.geneontology.org/amigo/term/GO:0051259					biological_process
response to muscle stretch	Gene Ontology	GO:0035994	1	13	0.0374318	0.0740838	RELA	http://amigo.geneontology.org/amigo/term/GO:0035994					biological_process
negative regulation of NIK/NF-kappaB signaling	Gene Ontology	GO:1901223	1	13	0.0374318	0.0740838	RELA	http://amigo.geneontology.org/amigo/term/GO:1901223					biological_process
lipid phosphorylation	Gene Ontology	GO:0046834	1	13	0.0374318	0.0740838	SPHK1	http://amigo.geneontology.org/amigo/term/GO:0046834					biological_process
response to estradiol	Gene Ontology	GO:0032355	1	14	0.0400521	0.0771273	AREG	http://amigo.geneontology.org/amigo/term/GO:0032355					biological_process
autophagosome membrane	Gene Ontology	GO:0000421	1	14	0.0400521	0.0771273	TMEM173	http://amigo.geneontology.org/amigo/term/GO:0000421					cellular_component
extrinsic component of plasma membrane	Gene Ontology	GO:0019897	1	14	0.0400521	0.0771273	MFGE8	http://amigo.geneontology.org/amigo/term/GO:0019897					cellular_component
bicarbonate transmembrane transporter activity	Gene Ontology	GO:0015106	1	14	0.0400521	0.0771273	CFTR	http://amigo.geneontology.org/amigo/term/GO:0015106					molecular_function
cholesterol efflux	Gene Ontology	GO:0033344	1	14	0.0400521	0.0771273	APOA4	http://amigo.geneontology.org/amigo/term/GO:0033344					biological_process
negative regulation of DNA binding	Gene Ontology	GO:0043392	1	14	0.0400521	0.0771273	E2F1	http://amigo.geneontology.org/amigo/term/GO:0043392					biological_process
Wnt-activated receptor activity	Gene Ontology	GO:0042813	1	14	0.0400521	0.0771273	FZD1	http://amigo.geneontology.org/amigo/term/GO:0042813					molecular_function
cholesterol transfer activity	Gene Ontology	GO:0120020	1	14	0.0400521	0.0771273	APOA4	http://amigo.geneontology.org/amigo/term/GO:0120020					molecular_function
postsynaptic density	Gene Ontology	GO:0014069	2	115	0.0404861	0.0777005	NOS1|ADCY8	http://amigo.geneontology.org/amigo/term/GO:0014069					cellular_component
cellular response to vascular endothelial growth factor stimulus	Gene Ontology	GO:0035924	1	15	0.0426653	0.0805273	RELA	http://amigo.geneontology.org/amigo/term/GO:0035924					biological_process
long-term memory	Gene Ontology	GO:0007616	1	15	0.0426653	0.0805273	ADCY8	http://amigo.geneontology.org/amigo/term/GO:0007616					biological_process
zinc ion transmembrane transporter activity	Gene Ontology	GO:0005385	1	15	0.0426653	0.0805273	SLC11A1	http://amigo.geneontology.org/amigo/term/GO:0005385					molecular_function
NAD+ kinase activity	Gene Ontology	GO:0003951	1	15	0.0426653	0.0805273	SPHK1	http://amigo.geneontology.org/amigo/term/GO:0003951					molecular_function
transcriptionally active chromatin	Gene Ontology	GO:0035327	1	15	0.0426653	0.0805273	PADI2	http://amigo.geneontology.org/amigo/term/GO:0035327					cellular_component
ubiquitin-like protein ligase binding	Gene Ontology	GO:0044389	1	16	0.0452716	0.0835107	CEBPB	http://amigo.geneontology.org/amigo/term/GO:0044389					molecular_function
MAP kinase activity	Gene Ontology	GO:0004707	1	16	0.0452716	0.0835107	MAPK10	http://amigo.geneontology.org/amigo/term/GO:0004707					molecular_function
calcium channel regulator activity	Gene Ontology	GO:0005246	1	16	0.0452716	0.0835107	STIM1	http://amigo.geneontology.org/amigo/term/GO:0005246					molecular_function
rhythmic process	Gene Ontology	GO:0048511	1	16	0.0452716	0.0835107	NFKB2	http://amigo.geneontology.org/amigo/term/GO:0048511					biological_process
chloride channel complex	Gene Ontology	GO:0034707	1	16	0.0452716	0.0835107	CFTR	http://amigo.geneontology.org/amigo/term/GO:0034707					cellular_component
positive regulation of DNA binding	Gene Ontology	GO:0043388	1	16	0.0452716	0.0835107	MMP9	http://amigo.geneontology.org/amigo/term/GO:0043388					biological_process
cell aging	Gene Ontology	GO:0007569	1	16	0.0452716	0.0835107	MIF	http://amigo.geneontology.org/amigo/term/GO:0007569					biological_process
response to hormone	Gene Ontology	GO:0009725	1	17	0.0478708	0.0852699	NOS1	http://amigo.geneontology.org/amigo/term/GO:0009725					biological_process
thyroid gland development	Gene Ontology	GO:0030878	1	17	0.0478708	0.0852699	DUOX2	http://amigo.geneontology.org/amigo/term/GO:0030878					biological_process
regulation of postsynapse organization	Gene Ontology	GO:0099175	1	17	0.0478708	0.0852699	IL1RAPL1	http://amigo.geneontology.org/amigo/term/GO:0099175					biological_process
fertilization	Gene Ontology	GO:0009566	1	17	0.0478708	0.0852699	DUOX2	http://amigo.geneontology.org/amigo/term/GO:0009566					biological_process
response to cytokine	Gene Ontology	GO:0034097	1	17	0.0478708	0.0852699	RELA	http://amigo.geneontology.org/amigo/term/GO:0034097					biological_process
vesicle membrane	Gene Ontology	GO:0012506	1	17	0.0478708	0.0852699	NOS1	http://amigo.geneontology.org/amigo/term/GO:0012506					cellular_component
NADP binding	Gene Ontology	GO:0050661	1	17	0.0478708	0.0852699	NOS1	http://amigo.geneontology.org/amigo/term/GO:0050661					molecular_function
positive regulation of vascular associated smooth muscle cell proliferation	Gene Ontology	GO:1904707	1	17	0.0478708	0.0852699	MMP9	http://amigo.geneontology.org/amigo/term/GO:1904707					biological_process
negative regulation of insulin secretion	Gene Ontology	GO:0046676	1	17	0.0478708	0.0852699	SREBF1	http://amigo.geneontology.org/amigo/term/GO:0046676					biological_process
non-canonical Wnt signaling pathway	Gene Ontology	GO:0035567	1	17	0.0478708	0.0852699	FZD1	http://amigo.geneontology.org/amigo/term/GO:0035567					biological_process
defense response	Gene Ontology	GO:0006952	1	17	0.0478708	0.0852699	DUOX2	http://amigo.geneontology.org/amigo/term/GO:0006952					biological_process
chromatin binding	Gene Ontology	GO:0003682	3	300	0.049625	0.0876951	CEBPB|RELA|SREBF1	http://amigo.geneontology.org/amigo/term/GO:0003682					molecular_function
positive regulation of myoblast differentiation	Gene Ontology	GO:0045663	1	18	0.0504631	0.0876951	WNT3A	http://amigo.geneontology.org/amigo/term/GO:0045663					biological_process
regulation of canonical Wnt signaling pathway	Gene Ontology	GO:0060828	1	18	0.0504631	0.0876951	WNT3A	http://amigo.geneontology.org/amigo/term/GO:0060828					biological_process
histone acetyltransferase binding	Gene Ontology	GO:0035035	1	18	0.0504631	0.0876951	CEBPB	http://amigo.geneontology.org/amigo/term/GO:0035035					molecular_function
bone resorption	Gene Ontology	GO:0045453	1	18	0.0504631	0.0876951	CTSK	http://amigo.geneontology.org/amigo/term/GO:0045453					biological_process
presynaptic active zone	Gene Ontology	GO:0048786	1	18	0.0504631	0.0876951	ADCY8	http://amigo.geneontology.org/amigo/term/GO:0048786					cellular_component
endodermal cell differentiation	Gene Ontology	GO:0035987	1	18	0.0504631	0.0876951	MMP9	http://amigo.geneontology.org/amigo/term/GO:0035987					biological_process
cellular response to reactive oxygen species	Gene Ontology	GO:0034614	1	18	0.0504631	0.0876951	MMP9	http://amigo.geneontology.org/amigo/term/GO:0034614					biological_process
signaling receptor binding	Gene Ontology	GO:0005102	2	133	0.0523211	0.0906475	FRK|RARRES2	http://amigo.geneontology.org/amigo/term/GO:0005102					molecular_function
intrinsic apoptotic signaling pathway in response to endoplasmic reticulum stress	Gene Ontology	GO:0070059	1	19	0.0530485	0.0908037	CEBPB	http://amigo.geneontology.org/amigo/term/GO:0070059					biological_process
T-tubule	Gene Ontology	GO:0030315	1	19	0.0530485	0.0908037	NOS1	http://amigo.geneontology.org/amigo/term/GO:0030315					cellular_component
positive regulation of viral genome replication	Gene Ontology	GO:0045070	1	19	0.0530485	0.0908037	RAD23A	http://amigo.geneontology.org/amigo/term/GO:0045070					biological_process
hippocampal mossy fiber to CA3 synapse	Gene Ontology	GO:0098686	1	19	0.0530485	0.0908037	ADCY8	http://amigo.geneontology.org/amigo/term/GO:0098686					cellular_component
negative regulation of intrinsic apoptotic signaling pathway	Gene Ontology	GO:2001243	1	20	0.0556269	0.094087	MMP9	http://amigo.geneontology.org/amigo/term/GO:2001243					biological_process
positive regulation of macroautophagy	Gene Ontology	GO:0016239	1	20	0.0556269	0.094087	TMEM173	http://amigo.geneontology.org/amigo/term/GO:0016239					biological_process
NF-kappaB binding	Gene Ontology	GO:0051059	1	20	0.0556269	0.094087	RELA	http://amigo.geneontology.org/amigo/term/GO:0051059					molecular_function
negative regulation of endothelial cell apoptotic process	Gene Ontology	GO:2000352	1	20	0.0556269	0.094087	IL10	http://amigo.geneontology.org/amigo/term/GO:2000352					biological_process
developmental process	Gene Ontology	GO:0032502	1	21	0.0581984	0.0969973	COLEC11	http://amigo.geneontology.org/amigo/term/GO:0032502					biological_process
carbohydrate phosphorylation	Gene Ontology	GO:0046835	1	21	0.0581984	0.0969973	TKFC	http://amigo.geneontology.org/amigo/term/GO:0046835					biological_process
glycolytic process	Gene Ontology	GO:0006096	1	21	0.0581984	0.0969973	ALDOC	http://amigo.geneontology.org/amigo/term/GO:0006096					biological_process
platelet-derived growth factor receptor signaling pathway	Gene Ontology	GO:0048008	1	21	0.0581984	0.0969973	BCAR1	http://amigo.geneontology.org/amigo/term/GO:0048008					biological_process
proteolysis involved in cellular protein catabolic process	Gene Ontology	GO:0051603	1	21	0.0581984	0.0969973	CTSK	http://amigo.geneontology.org/amigo/term/GO:0051603					biological_process
lysosome	Gene Ontology	GO:0005764	2	142	0.0586468	0.0974597	CTSK|SLC11A1	http://amigo.geneontology.org/amigo/term/GO:0005764					cellular_component
apical plasma membrane	Gene Ontology	GO:0016324	2	144	0.0600871	0.0992404	ADCY8|CFTR	http://amigo.geneontology.org/amigo/term/GO:0016324					cellular_component
polyubiquitin modification-dependent protein binding	Gene Ontology	GO:0031593	1	22	0.060763	0.0992404	RAD23A	http://amigo.geneontology.org/amigo/term/GO:0031593					molecular_function
DNA damage checkpoint	Gene Ontology	GO:0000077	1	22	0.060763	0.0992404	E2F1	http://amigo.geneontology.org/amigo/term/GO:0000077					biological_process
estrogen receptor binding	Gene Ontology	GO:0030331	1	22	0.060763	0.0992404	PADI2	http://amigo.geneontology.org/amigo/term/GO:0030331					molecular_function
phosphatidylcholine binding	Gene Ontology	GO:0031210	1	22	0.060763	0.0992404	APOA4	http://amigo.geneontology.org/amigo/term/GO:0031210					molecular_function
nucleotide-excision repair	Gene Ontology	GO:0006289	1	22	0.060763	0.0992404	RAD23A	http://amigo.geneontology.org/amigo/term/GO:0006289					biological_process
response to heat	Gene Ontology	GO:0009408	1	23	0.0633207	0.1011	NOS1	http://amigo.geneontology.org/amigo/term/GO:0009408					biological_process
proximal/distal pattern formation	Gene Ontology	GO:0009954	1	23	0.0633207	0.1011	HOXA9	http://amigo.geneontology.org/amigo/term/GO:0009954					biological_process
response to glucose	Gene Ontology	GO:0009749	1	23	0.0633207	0.1011	SREBF1	http://amigo.geneontology.org/amigo/term/GO:0009749					biological_process
activating transcription factor binding	Gene Ontology	GO:0033613	1	23	0.0633207	0.1011	RELA	http://amigo.geneontology.org/amigo/term/GO:0033613					molecular_function
ovarian follicle development	Gene Ontology	GO:0001541	1	23	0.0633207	0.1011	CEBPB	http://amigo.geneontology.org/amigo/term/GO:0001541					biological_process
positive regulation of interferon-gamma production	Gene Ontology	GO:0032729	1	23	0.0633207	0.1011	SLC11A1	http://amigo.geneontology.org/amigo/term/GO:0032729					biological_process
negative regulation of tumor necrosis factor production	Gene Ontology	GO:0032720	1	23	0.0633207	0.1011	IL10	http://amigo.geneontology.org/amigo/term/GO:0032720					biological_process
regulation of cytosolic calcium ion concentration	Gene Ontology	GO:0051480	1	23	0.0633207	0.1011	ADCY8	http://amigo.geneontology.org/amigo/term/GO:0051480					biological_process
exogenous drug catabolic process	Gene Ontology	GO:0042738	1	24	0.0658716	0.104008	NOS1	http://amigo.geneontology.org/amigo/term/GO:0042738					biological_process
negative regulation of autophagy	Gene Ontology	GO:0010507	1	24	0.0658716	0.104008	IL10	http://amigo.geneontology.org/amigo/term/GO:0010507					biological_process
histone deacetylation	Gene Ontology	GO:0016575	1	24	0.0658716	0.104008	RBM14	http://amigo.geneontology.org/amigo/term/GO:0016575					biological_process
positive regulation of inflammatory response	Gene Ontology	GO:0050729	1	24	0.0658716	0.104008	CEBPB	http://amigo.geneontology.org/amigo/term/GO:0050729					biological_process
transcription factor binding	Gene Ontology	GO:0008134	2	155	0.0682221	0.105113	TMEM173|E2F1	http://amigo.geneontology.org/amigo/term/GO:0008134					molecular_function
bicarbonate transport	Gene Ontology	GO:0015701	1	25	0.0684156	0.105113	CFTR	http://amigo.geneontology.org/amigo/term/GO:0015701					biological_process
tumor necrosis factor-mediated signaling pathway	Gene Ontology	GO:0033209	1	25	0.0684156	0.105113	RELA	http://amigo.geneontology.org/amigo/term/GO:0033209					biological_process
gluconeogenesis	Gene Ontology	GO:0006094	1	25	0.0684156	0.105113	ALDOC	http://amigo.geneontology.org/amigo/term/GO:0006094					biological_process
negative regulation of T cell proliferation	Gene Ontology	GO:0042130	1	25	0.0684156	0.105113	CEBPB	http://amigo.geneontology.org/amigo/term/GO:0042130					biological_process
negative regulation of extrinsic apoptotic signaling pathway	Gene Ontology	GO:2001237	1	25	0.0684156	0.105113	RELA	http://amigo.geneontology.org/amigo/term/GO:2001237					biological_process
vesicle docking involved in exocytosis	Gene Ontology	GO:0006904	1	25	0.0684156	0.105113	CFTR	http://amigo.geneontology.org/amigo/term/GO:0006904					biological_process
integral component of presynaptic membrane	Gene Ontology	GO:0099056	1	25	0.0684156	0.105113	ADCY8	http://amigo.geneontology.org/amigo/term/GO:0099056					cellular_component
regulation of neurogenesis	Gene Ontology	GO:0050767	1	25	0.0684156	0.105113	NOS1	http://amigo.geneontology.org/amigo/term/GO:0050767					biological_process
forebrain development	Gene Ontology	GO:0030900	1	25	0.0684156	0.105113	E2F1	http://amigo.geneontology.org/amigo/term/GO:0030900					biological_process
chemoattractant activity	Gene Ontology	GO:0042056	1	26	0.0709528	0.107276	MIF	http://amigo.geneontology.org/amigo/term/GO:0042056					molecular_function
spleen development	Gene Ontology	GO:0048536	1	26	0.0709528	0.107276	NFKB2	http://amigo.geneontology.org/amigo/term/GO:0048536					biological_process
phagocytosis	Gene Ontology	GO:0006909	1	26	0.0709528	0.107276	SLC11A1	http://amigo.geneontology.org/amigo/term/GO:0006909					biological_process
cellular response to cAMP	Gene Ontology	GO:0071320	1	26	0.0709528	0.107276	CFTR	http://amigo.geneontology.org/amigo/term/GO:0071320					biological_process
epidermal growth factor receptor binding	Gene Ontology	GO:0005154	1	26	0.0709528	0.107276	AREG	http://amigo.geneontology.org/amigo/term/GO:0005154					molecular_function
protein K48-linked deubiquitination	Gene Ontology	GO:0071108	1	26	0.0709528	0.107276	OTUB1	http://amigo.geneontology.org/amigo/term/GO:0071108					biological_process
ATP binding	Gene Ontology	GO:0005524	6	1073	0.0726686	0.107537	MOV10|FRK|ADCY8|TKFC|MAPK10|CFTR	http://amigo.geneontology.org/amigo/term/GO:0005524					molecular_function
endosome	Gene Ontology	GO:0005768	2	161	0.0728049	0.107537	CYBA|TMEM173	http://amigo.geneontology.org/amigo/term/GO:0005768					cellular_component
DNA-binding transcription repressor activity, RNA polymerase II-specific	Gene Ontology	GO:0001227	2	161	0.0728049	0.107537	RELA|RORC	http://amigo.geneontology.org/amigo/term/GO:0001227					molecular_function
positive regulation of protein-containing complex assembly	Gene Ontology	GO:0031334	1	27	0.0734832	0.107537	MMP1	http://amigo.geneontology.org/amigo/term/GO:0031334					biological_process
negative regulation of protein catabolic process	Gene Ontology	GO:0042177	1	27	0.0734832	0.107537	RELA	http://amigo.geneontology.org/amigo/term/GO:0042177					biological_process
Wnt-protein binding	Gene Ontology	GO:0017147	1	27	0.0734832	0.107537	FZD1	http://amigo.geneontology.org/amigo/term/GO:0017147					molecular_function
response to retinoic acid	Gene Ontology	GO:0032526	1	27	0.0734832	0.107537	GATA4	http://amigo.geneontology.org/amigo/term/GO:0032526					biological_process
outflow tract morphogenesis	Gene Ontology	GO:0003151	1	27	0.0734832	0.107537	FZD1	http://amigo.geneontology.org/amigo/term/GO:0003151					biological_process
B cell receptor signaling pathway	Gene Ontology	GO:0050853	1	27	0.0734832	0.107537	BCAR1	http://amigo.geneontology.org/amigo/term/GO:0050853					biological_process
bone mineralization	Gene Ontology	GO:0030282	1	27	0.0734832	0.107537	DUOX2	http://amigo.geneontology.org/amigo/term/GO:0030282					biological_process
cellular response to hydrogen peroxide	Gene Ontology	GO:0070301	1	27	0.0734832	0.107537	RELA	http://amigo.geneontology.org/amigo/term/GO:0070301					biological_process
copper ion binding	Gene Ontology	GO:0005507	1	27	0.0734832	0.107537	APOA4	http://amigo.geneontology.org/amigo/term/GO:0005507					molecular_function
positive regulation of gene expression	Gene Ontology	GO:0010628	2	162	0.0735783	0.107537	WNT3A|CEBPB	http://amigo.geneontology.org/amigo/term/GO:0010628					biological_process
positive regulation of B cell proliferation	Gene Ontology	GO:0030890	1	28	0.0760068	0.109959	MIF	http://amigo.geneontology.org/amigo/term/GO:0030890					biological_process
electron transfer activity	Gene Ontology	GO:0009055	1	28	0.0760068	0.109959	CYBA	http://amigo.geneontology.org/amigo/term/GO:0009055					molecular_function
positive regulation of endothelial cell migration	Gene Ontology	GO:0010595	1	28	0.0760068	0.109959	BCAR1	http://amigo.geneontology.org/amigo/term/GO:0010595					biological_process
peptidyl-tyrosine autophosphorylation	Gene Ontology	GO:0038083	1	28	0.0760068	0.109959	FRK	http://amigo.geneontology.org/amigo/term/GO:0038083					biological_process
defense response to Gram-negative bacterium	Gene Ontology	GO:0050829	1	29	0.0785237	0.11134	SLC11A1	http://amigo.geneontology.org/amigo/term/GO:0050829					biological_process
positive regulation of interleukin-6 production	Gene Ontology	GO:0032755	1	29	0.0785237	0.11134	CYBA	http://amigo.geneontology.org/amigo/term/GO:0032755					biological_process
intrinsic apoptotic signaling pathway in response to DNA damage	Gene Ontology	GO:0008630	1	29	0.0785237	0.11134	E2F1	http://amigo.geneontology.org/amigo/term/GO:0008630					biological_process
muscle contraction	Gene Ontology	GO:0006936	1	29	0.0785237	0.11134	NOS1	http://amigo.geneontology.org/amigo/term/GO:0006936					biological_process
nuclear receptor transcription coactivator activity	Gene Ontology	GO:0030374	1	29	0.0785237	0.11134	RBM14	http://amigo.geneontology.org/amigo/term/GO:0030374					molecular_function
cytoskeletal protein binding	Gene Ontology	GO:0008092	1	29	0.0785237	0.11134	ALDOC	http://amigo.geneontology.org/amigo/term/GO:0008092					molecular_function
positive chemotaxis	Gene Ontology	GO:0050918	1	29	0.0785237	0.11134	MIF	http://amigo.geneontology.org/amigo/term/GO:0050918					biological_process
cellular iron ion homeostasis	Gene Ontology	GO:0006879	1	29	0.0785237	0.11134	SLC11A1	http://amigo.geneontology.org/amigo/term/GO:0006879					biological_process
positive regulation of epithelial cell proliferation	Gene Ontology	GO:0050679	1	30	0.0810338	0.11433	WNT3A	http://amigo.geneontology.org/amigo/term/GO:0050679					biological_process
dorsal/ventral pattern formation	Gene Ontology	GO:0009953	1	30	0.0810338	0.11433	WNT3A	http://amigo.geneontology.org/amigo/term/GO:0009953					biological_process
external side of plasma membrane	Gene Ontology	GO:0009897	2	174	0.083062	0.116902	CTSK|MFGE8	http://amigo.geneontology.org/amigo/term/GO:0009897					cellular_component
limb development	Gene Ontology	GO:0060173	1	31	0.0835372	0.116993	WNT3A	http://amigo.geneontology.org/amigo/term/GO:0060173					biological_process
epidermal growth factor receptor signaling pathway	Gene Ontology	GO:0007173	1	31	0.0835372	0.116993	AREG	http://amigo.geneontology.org/amigo/term/GO:0007173					biological_process
sequence-specific DNA binding	Gene Ontology	GO:0043565	2	177	0.0854893	0.117883	E2F1|HOXA9	http://amigo.geneontology.org/amigo/term/GO:0043565					molecular_function
circadian rhythm	Gene Ontology	GO:0007623	1	32	0.0860338	0.117883	SREBF1	http://amigo.geneontology.org/amigo/term/GO:0007623					biological_process
positive regulation of NIK/NF-kappaB signaling	Gene Ontology	GO:1901224	1	32	0.0860338	0.117883	RELA	http://amigo.geneontology.org/amigo/term/GO:1901224					biological_process
positive regulation of fat cell differentiation	Gene Ontology	GO:0045600	1	32	0.0860338	0.117883	CEBPB	http://amigo.geneontology.org/amigo/term/GO:0045600					biological_process
positive regulation of MAP kinase activity	Gene Ontology	GO:0043406	1	32	0.0860338	0.117883	MIF	http://amigo.geneontology.org/amigo/term/GO:0043406					biological_process
embryonic skeletal system morphogenesis	Gene Ontology	GO:0048704	1	32	0.0860338	0.117883	HOXA9	http://amigo.geneontology.org/amigo/term/GO:0048704					biological_process
negative regulation of fat cell differentiation	Gene Ontology	GO:0045599	1	32	0.0860338	0.117883	E2F1	http://amigo.geneontology.org/amigo/term/GO:0045599					biological_process
electron transport chain	Gene Ontology	GO:0022900	1	32	0.0860338	0.117883	CYBA	http://amigo.geneontology.org/amigo/term/GO:0022900					biological_process
intermembrane lipid transfer	Gene Ontology	GO:0120009	1	32	0.0860338	0.117883	APOA4	http://amigo.geneontology.org/amigo/term/GO:0120009					biological_process
nuclear body	Gene Ontology	GO:0016604	2	178	0.0863032	0.117968	GATA4|RORC	http://amigo.geneontology.org/amigo/term/GO:0016604					cellular_component
peptidyl-prolyl cis-trans isomerase activity	Gene Ontology	GO:0003755	1	33	0.0885238	0.119854	PPIA	http://amigo.geneontology.org/amigo/term/GO:0003755					molecular_function
damaged DNA binding	Gene Ontology	GO:0003684	1	33	0.0885238	0.119854	RAD23A	http://amigo.geneontology.org/amigo/term/GO:0003684					molecular_function
protein peptidyl-prolyl isomerization	Gene Ontology	GO:0000413	1	33	0.0885238	0.119854	PPIA	http://amigo.geneontology.org/amigo/term/GO:0000413					biological_process
response to endoplasmic reticulum stress	Gene Ontology	GO:0034976	1	33	0.0885238	0.119854	CFTR	http://amigo.geneontology.org/amigo/term/GO:0034976					biological_process
non-membrane spanning protein tyrosine kinase activity	Gene Ontology	GO:0004715	1	34	0.091007	0.122634	FRK	http://amigo.geneontology.org/amigo/term/GO:0004715					molecular_function
cholesterol binding	Gene Ontology	GO:0015485	1	34	0.091007	0.122634	APOA4	http://amigo.geneontology.org/amigo/term/GO:0015485					molecular_function
caveola	Gene Ontology	GO:0005901	1	35	0.0934836	0.124791	NOS1	http://amigo.geneontology.org/amigo/term/GO:0005901					cellular_component
ATPase-coupled transmembrane transporter activity	Gene Ontology	GO:0042626	1	35	0.0934836	0.124791	CFTR	http://amigo.geneontology.org/amigo/term/GO:0042626					molecular_function
blood coagulation	Gene Ontology	GO:0007596	1	35	0.0934836	0.124791	F11	http://amigo.geneontology.org/amigo/term/GO:0007596					biological_process
chromatin organization	Gene Ontology	GO:0006325	1	35	0.0934836	0.124791	RELA	http://amigo.geneontology.org/amigo/term/GO:0006325					biological_process
transmembrane transport	Gene Ontology	GO:0055085	2	189	0.0954086	0.127063	ATP6V0E2|CFTR	http://amigo.geneontology.org/amigo/term/GO:0055085					biological_process
ubiquitin protein ligase binding	Gene Ontology	GO:0031625	2	190	0.0962498	0.127884	RELA|TMEM173	http://amigo.geneontology.org/amigo/term/GO:0031625					molecular_function
positive regulation of endothelial cell proliferation	Gene Ontology	GO:0001938	1	37	0.098417	0.130157	IL10	http://amigo.geneontology.org/amigo/term/GO:0001938					biological_process
protein destabilization	Gene Ontology	GO:0031648	1	37	0.098417	0.130157	RAD23A	http://amigo.geneontology.org/amigo/term/GO:0031648					biological_process
cellular response to amino acid stimulus	Gene Ontology	GO:0071230	1	38	0.100874	0.132484	CEBPB	http://amigo.geneontology.org/amigo/term/GO:0071230					biological_process
positive regulation of peptidyl-tyrosine phosphorylation	Gene Ontology	GO:0050731	1	38	0.100874	0.132484	MIF	http://amigo.geneontology.org/amigo/term/GO:0050731					biological_process
phosphatidylserine binding	Gene Ontology	GO:0001786	1	38	0.100874	0.132484	MFGE8	http://amigo.geneontology.org/amigo/term/GO:0001786					molecular_function
negative regulation of apoptotic process	Gene Ontology	GO:0043066	2	196	0.101341	0.132792	RELA|SPHK1	http://amigo.geneontology.org/amigo/term/GO:0043066					biological_process
RNA polymerase II transcription regulatory region sequence-specific DNA binding	Gene Ontology	GO:0000977	2	197	0.102197	0.133607	GATA4|RELA	http://amigo.geneontology.org/amigo/term/GO:0000977					molecular_function
RNA polymerase II transcription factor binding	Gene Ontology	GO:0001085	1	39	0.103324	0.134156	GATA4	http://amigo.geneontology.org/amigo/term/GO:0001085					molecular_function
wound healing	Gene Ontology	GO:0042060	1	39	0.103324	0.134156	SLC11A1	http://amigo.geneontology.org/amigo/term/GO:0042060					biological_process
liver development	Gene Ontology	GO:0001889	1	39	0.103324	0.134156	RELA	http://amigo.geneontology.org/amigo/term/GO:0001889					biological_process
repressing transcription factor binding	Gene Ontology	GO:0070491	1	40	0.105767	0.136089	RELA	http://amigo.geneontology.org/amigo/term/GO:0070491					molecular_function
cytoplasmic stress granule	Gene Ontology	GO:0010494	1	40	0.105767	0.136089	MOV10	http://amigo.geneontology.org/amigo/term/GO:0010494					cellular_component
collagen binding	Gene Ontology	GO:0005518	1	40	0.105767	0.136089	CTSK	http://amigo.geneontology.org/amigo/term/GO:0005518					molecular_function
calcium-dependent protein binding	Gene Ontology	GO:0048306	1	40	0.105767	0.136089	MASP2	http://amigo.geneontology.org/amigo/term/GO:0048306					molecular_function
negative regulation of BMP signaling pathway	Gene Ontology	GO:0030514	1	41	0.108204	0.138288	FZD1	http://amigo.geneontology.org/amigo/term/GO:0030514					biological_process
cytoplasmic ribonucleoprotein granule	Gene Ontology	GO:0036464	1	41	0.108204	0.138288	MOV10	http://amigo.geneontology.org/amigo/term/GO:0036464					cellular_component
insulin receptor signaling pathway	Gene Ontology	GO:0008286	1	41	0.108204	0.138288	SREBF1	http://amigo.geneontology.org/amigo/term/GO:0008286					biological_process
chromatin DNA binding	Gene Ontology	GO:0031490	1	42	0.110635	0.14045	RELA	http://amigo.geneontology.org/amigo/term/GO:0031490					molecular_function
cellular response to insulin stimulus	Gene Ontology	GO:0032869	1	42	0.110635	0.14045	OTOP1	http://amigo.geneontology.org/amigo/term/GO:0032869					biological_process
activation of protein kinase activity	Gene Ontology	GO:0032147	1	42	0.110635	0.14045	SLC11A1	http://amigo.geneontology.org/amigo/term/GO:0032147					biological_process
negative regulation of transcription, DNA-templated	Gene Ontology	GO:0045892	2	209	0.112622	0.141946	FZD1|CEBPB	http://amigo.geneontology.org/amigo/term/GO:0045892					biological_process
peptide binding	Gene Ontology	GO:0042277	1	43	0.113059	0.141946	RELA	http://amigo.geneontology.org/amigo/term/GO:0042277					molecular_function
autophagosome assembly	Gene Ontology	GO:0000045	1	43	0.113059	0.141946	TMEM173	http://amigo.geneontology.org/amigo/term/GO:0000045					biological_process
scavenger receptor activity	Gene Ontology	GO:0005044	1	43	0.113059	0.141946	CFI	http://amigo.geneontology.org/amigo/term/GO:0005044					molecular_function
autophagosome	Gene Ontology	GO:0005776	1	43	0.113059	0.141946	TMEM173	http://amigo.geneontology.org/amigo/term/GO:0005776					cellular_component
identical protein binding	Gene Ontology	GO:0042802	4	678	0.114724	0.14372	STIM1|CEBPB|MMP9|MIF	http://amigo.geneontology.org/amigo/term/GO:0042802					molecular_function
positive regulation of osteoblast differentiation	Gene Ontology	GO:0045669	1	45	0.117887	0.146078	CEBPB	http://amigo.geneontology.org/amigo/term/GO:0045669					biological_process
cell chemotaxis	Gene Ontology	GO:0060326	1	45	0.117887	0.146078	BCAR1	http://amigo.geneontology.org/amigo/term/GO:0060326					biological_process
extrinsic component of cytoplasmic side of plasma membrane	Gene Ontology	GO:0031234	1	45	0.117887	0.146078	FRK	http://amigo.geneontology.org/amigo/term/GO:0031234					cellular_component
Schaffer collateral - CA1 synapse	Gene Ontology	GO:0098685	1	45	0.117887	0.146078	ADCY8	http://amigo.geneontology.org/amigo/term/GO:0098685					cellular_component
regulation of catalytic activity	Gene Ontology	GO:0050790	1	45	0.117887	0.146078	HSPBP1	http://amigo.geneontology.org/amigo/term/GO:0050790					biological_process
positive regulation of cell population proliferation	Gene Ontology	GO:0008284	2	217	0.119721	0.148028	AREG|RELA	http://amigo.geneontology.org/amigo/term/GO:0008284					biological_process
regulation of protein stability	Gene Ontology	GO:0031647	1	46	0.120292	0.148412	SREBF1	http://amigo.geneontology.org/amigo/term/GO:0031647					biological_process
positive regulation of protein binding	Gene Ontology	GO:0032092	1	47	0.12269	0.150394	TMEM173	http://amigo.geneontology.org/amigo/term/GO:0032092					biological_process
cell cycle	Gene Ontology	GO:0007049	1	47	0.12269	0.150394	E2F1	http://amigo.geneontology.org/amigo/term/GO:0007049					biological_process
serine-type endopeptidase inhibitor activity	Gene Ontology	GO:0004867	1	47	0.12269	0.150394	SPIA1	http://amigo.geneontology.org/amigo/term/GO:0004867					molecular_function
positive regulation of transcription, DNA-templated	Gene Ontology	GO:0045893	2	222	0.124213	0.151935	FZD1|GATA4	http://amigo.geneontology.org/amigo/term/GO:0045893					biological_process
positive regulation of proteasomal ubiquitin-dependent protein catabolic process	Gene Ontology	GO:0032436	1	48	0.125081	0.152018	RAD23A	http://amigo.geneontology.org/amigo/term/GO:0032436					biological_process
response to oxidative stress	Gene Ontology	GO:0006979	1	48	0.125081	0.152018	DUOX2	http://amigo.geneontology.org/amigo/term/GO:0006979					biological_process
flavin adenine dinucleotide binding	Gene Ontology	GO:0050660	1	48	0.125081	0.152018	NOS1	http://amigo.geneontology.org/amigo/term/GO:0050660					molecular_function
cysteine-type endopeptidase activity	Gene Ontology	GO:0004197	1	49	0.127467	0.153932	CTSK	http://amigo.geneontology.org/amigo/term/GO:0004197					molecular_function
phospholipid binding	Gene Ontology	GO:0005543	1	49	0.127467	0.153932	APOA4	http://amigo.geneontology.org/amigo/term/GO:0005543					molecular_function
protease binding	Gene Ontology	GO:0002020	1	49	0.127467	0.153932	MIF	http://amigo.geneontology.org/amigo/term/GO:0002020					molecular_function
regulation of transcription, DNA-templated	Gene Ontology	GO:0006355	2	226	0.127837	0.154053	NFKB2|E2F1	http://amigo.geneontology.org/amigo/term/GO:0006355					biological_process
lipid catabolic process	Gene Ontology	GO:0016042	1	50	0.129845	0.156143	APOA4	http://amigo.geneontology.org/amigo/term/GO:0016042					biological_process
metal ion binding	Gene Ontology	GO:0046872	4	714	0.131458	0.157749	NOS1|CYBA|ADCY8|HBE1	http://amigo.geneontology.org/amigo/term/GO:0046872					molecular_function
ruffle	Gene Ontology	GO:0001726	1	51	0.132218	0.158328	BCAR1	http://amigo.geneontology.org/amigo/term/GO:0001726					cellular_component
cellular response to starvation	Gene Ontology	GO:0009267	1	52	0.134584	0.160487	SREBF1	http://amigo.geneontology.org/amigo/term/GO:0009267					biological_process
integrin-mediated signaling pathway	Gene Ontology	GO:0007229	1	52	0.134584	0.160487	BCAR1	http://amigo.geneontology.org/amigo/term/GO:0007229					biological_process
positive regulation of cold-induced thermogenesis	Gene Ontology	GO:0120162	1	53	0.136943	0.16262	CEBPB	http://amigo.geneontology.org/amigo/term/GO:0120162					biological_process
male gonad development	Gene Ontology	GO:0008584	1	53	0.136943	0.16262	GATA4	http://amigo.geneontology.org/amigo/term/GO:0008584					biological_process
intracellular membrane-bounded organelle	Gene Ontology	GO:0043231	2	237	0.137929	0.163373	SPHK1|PPIA	http://amigo.geneontology.org/amigo/term/GO:0043231					cellular_component
cholesterol homeostasis	Gene Ontology	GO:0042632	1	54	0.139297	0.163373	APOA4	http://amigo.geneontology.org/amigo/term/GO:0042632					biological_process
skeletal system development	Gene Ontology	GO:0001501	1	54	0.139297	0.163373	MMP9	http://amigo.geneontology.org/amigo/term/GO:0001501					biological_process
hydrolase activity	Gene Ontology	GO:0016787	1	54	0.139297	0.163373	ATP6V0E2	http://amigo.geneontology.org/amigo/term/GO:0016787					molecular_function
P-body	Gene Ontology	GO:0000932	1	54	0.139297	0.163373	MOV10	http://amigo.geneontology.org/amigo/term/GO:0000932					cellular_component
nuclear matrix	Gene Ontology	GO:0016363	1	54	0.139297	0.163373	CEBPB	http://amigo.geneontology.org/amigo/term/GO:0016363					cellular_component
protein-containing complex	Gene Ontology	GO:0032991	2	240	0.140712	0.164693	STIM1|RAD23A	http://amigo.geneontology.org/amigo/term/GO:0032991					cellular_component
BMP signaling pathway	Gene Ontology	GO:0030509	1	55	0.141644	0.164769	WNT3A	http://amigo.geneontology.org/amigo/term/GO:0030509					biological_process
SMAD protein signal transduction	Gene Ontology	GO:0060395	1	55	0.141644	0.164769	RBM14	http://amigo.geneontology.org/amigo/term/GO:0060395					biological_process
protein N-terminus binding	Gene Ontology	GO:0047485	1	55	0.141644	0.164769	RELA	http://amigo.geneontology.org/amigo/term/GO:0047485					molecular_function
postsynapse	Gene Ontology	GO:0098794	1	56	0.143984	0.166473	C1QB	http://amigo.geneontology.org/amigo/term/GO:0098794					cellular_component
peroxisome	Gene Ontology	GO:0005777	1	56	0.143984	0.166473	TMEM173	http://amigo.geneontology.org/amigo/term/GO:0005777					cellular_component
SH3 domain binding	Gene Ontology	GO:0017124	1	56	0.143984	0.166473	CYBA	http://amigo.geneontology.org/amigo/term/GO:0017124					molecular_function
response to hypoxia	Gene Ontology	GO:0001666	1	57	0.146319	0.168488	NOS1	http://amigo.geneontology.org/amigo/term/GO:0001666					biological_process
endosome membrane	Gene Ontology	GO:0010008	1	57	0.146319	0.168488	SLC11A1	http://amigo.geneontology.org/amigo/term/GO:0010008					cellular_component
mitochondrial outer membrane	Gene Ontology	GO:0005741	1	58	0.148647	0.170824	TMEM173	http://amigo.geneontology.org/amigo/term/GO:0005741					cellular_component
G protein-coupled receptor signaling pathway	Gene Ontology	GO:0007186	2	249	0.149132	0.171037	AREG|FZD1	http://amigo.geneontology.org/amigo/term/GO:0007186					biological_process
cellular calcium ion homeostasis	Gene Ontology	GO:0006874	1	59	0.150969	0.172105	STIM1	http://amigo.geneontology.org/amigo/term/GO:0006874					biological_process
locomotory behavior	Gene Ontology	GO:0007626	1	59	0.150969	0.172105	ADCY8	http://amigo.geneontology.org/amigo/term/GO:0007626					biological_process
cellular response to tumor necrosis factor	Gene Ontology	GO:0071356	1	59	0.150969	0.172105	RELA	http://amigo.geneontology.org/amigo/term/GO:0071356					biological_process
defense response to virus	Gene Ontology	GO:0051607	1	61	0.155594	0.177023	TMEM173	http://amigo.geneontology.org/amigo/term/GO:0051607					biological_process
endoplasmic reticulum membrane	Gene Ontology	GO:0005789	2	257	0.156703	0.177929	TMEM173|CFTR	http://amigo.geneontology.org/amigo/term/GO:0005789					cellular_component
Notch signaling pathway	Gene Ontology	GO:0007219	1	62	0.157897	0.178929	CFD	http://amigo.geneontology.org/amigo/term/GO:0007219					biological_process
response to bacterium	Gene Ontology	GO:0009617	1	65	0.16477	0.18561	SLC11A1	http://amigo.geneontology.org/amigo/term/GO:0009617					biological_process
recycling endosome	Gene Ontology	GO:0055037	1	65	0.16477	0.18561	CFTR	http://amigo.geneontology.org/amigo/term/GO:0055037					cellular_component
multicellular organism growth	Gene Ontology	GO:0035264	1	65	0.16477	0.18561	DUOX2	http://amigo.geneontology.org/amigo/term/GO:0035264					biological_process
centriolar satellite	Gene Ontology	GO:0034451	1	66	0.167049	0.187436	RAD23A	http://amigo.geneontology.org/amigo/term/GO:0034451					cellular_component
Z disc	Gene Ontology	GO:0030018	1	66	0.167049	0.187436	NOS1	http://amigo.geneontology.org/amigo/term/GO:0030018					cellular_component
animal organ morphogenesis	Gene Ontology	GO:0009887	1	67	0.169321	0.189241	RELA	http://amigo.geneontology.org/amigo/term/GO:0009887					biological_process
chaperone binding	Gene Ontology	GO:0051087	1	67	0.169321	0.189241	CFTR	http://amigo.geneontology.org/amigo/term/GO:0051087					molecular_function
cytokine-mediated signaling pathway	Gene Ontology	GO:0019221	1	68	0.171587	0.191399	IL1RAPL1	http://amigo.geneontology.org/amigo/term/GO:0019221					biological_process
endoplasmic reticulum	Gene Ontology	GO:0005783	3	524	0.172948	0.192539	WNT3A|STIM1|HSPBP1	http://amigo.geneontology.org/amigo/term/GO:0005783					cellular_component
positive regulation of canonical Wnt signaling pathway	Gene Ontology	GO:0090263	1	70	0.176102	0.194909	WNT3A	http://amigo.geneontology.org/amigo/term/GO:0090263					biological_process
thiol-dependent ubiquitin-specific protease activity	Gene Ontology	GO:0004843	1	70	0.176102	0.194909	OTUB1	http://amigo.geneontology.org/amigo/term/GO:0004843					molecular_function
positive regulation of angiogenesis	Gene Ontology	GO:0045766	1	70	0.176102	0.194909	C6	http://amigo.geneontology.org/amigo/term/GO:0045766					biological_process
integrin binding	Gene Ontology	GO:0005178	1	72	0.180592	0.199491	MFGE8	http://amigo.geneontology.org/amigo/term/GO:0005178					molecular_function
late endosome	Gene Ontology	GO:0005770	1	73	0.182828	0.201182	SLC11A1	http://amigo.geneontology.org/amigo/term/GO:0005770					cellular_component
phosphorylation	Gene Ontology	GO:0016310	1	73	0.182828	0.201182	SPHK1	http://amigo.geneontology.org/amigo/term/GO:0016310					biological_process
chloride transmembrane transport	Gene Ontology	GO:1902476	1	74	0.185058	0.202463	CFTR	http://amigo.geneontology.org/amigo/term/GO:1902476					biological_process
adenylate cyclase-activating G protein-coupled receptor signaling pathway	Gene Ontology	GO:0007189	1	74	0.185058	0.202463	ADCY8	http://amigo.geneontology.org/amigo/term/GO:0007189					biological_process
protein folding	Gene Ontology	GO:0006457	1	74	0.185058	0.202463	PPIA	http://amigo.geneontology.org/amigo/term/GO:0006457					biological_process
cell surface receptor signaling pathway	Gene Ontology	GO:0007166	1	76	0.189501	0.206926	MIF	http://amigo.geneontology.org/amigo/term/GO:0007166					biological_process
regulation of cell cycle	Gene Ontology	GO:0051726	1	77	0.191713	0.208542	E2F1	http://amigo.geneontology.org/amigo/term/GO:0051726					biological_process
negative regulation of neuron apoptotic process	Gene Ontology	GO:0043524	1	77	0.191713	0.208542	CEBPB	http://amigo.geneontology.org/amigo/term/GO:0043524					biological_process
negative regulation of endopeptidase activity	Gene Ontology	GO:0010951	1	78	0.193919	0.21014	SPIA1	http://amigo.geneontology.org/amigo/term/GO:0010951					biological_process
anterior/posterior pattern specification	Gene Ontology	GO:0009952	1	78	0.193919	0.21014	HOXA9	http://amigo.geneontology.org/amigo/term/GO:0009952					biological_process
basolateral plasma membrane	Gene Ontology	GO:0016323	1	82	0.202685	0.219222	ADCY8	http://amigo.geneontology.org/amigo/term/GO:0016323					cellular_component
nuclear envelope	Gene Ontology	GO:0005635	1	85	0.209197	0.225411	SLC11A1	http://amigo.geneontology.org/amigo/term/GO:0005635					cellular_component
cellular response to leukemia inhibitory factor	Gene Ontology	GO:1990830	1	85	0.209197	0.225411	PADI2	http://amigo.geneontology.org/amigo/term/GO:1990830					biological_process
calmodulin binding	Gene Ontology	GO:0005516	1	87	0.21351	0.229624	NOS1	http://amigo.geneontology.org/amigo/term/GO:0005516					molecular_function
negative regulation of gene expression	Gene Ontology	GO:0010629	1	92	0.22419	0.240656	MIF	http://amigo.geneontology.org/amigo/term/GO:0010629					biological_process
oxidoreductase activity	Gene Ontology	GO:0016491	1	97	0.234728	0.250552	NOS1	http://amigo.geneontology.org/amigo/term/GO:0016491					molecular_function
negative regulation of canonical Wnt signaling pathway	Gene Ontology	GO:0090090	1	97	0.234728	0.250552	FZD1	http://amigo.geneontology.org/amigo/term/GO:0090090					biological_process
regulation of cell population proliferation	Gene Ontology	GO:0042127	1	97	0.234728	0.250552	FRK	http://amigo.geneontology.org/amigo/term/GO:0042127					biological_process
lamellipodium	Gene Ontology	GO:0030027	1	104	0.249244	0.26555	BCAR1	http://amigo.geneontology.org/amigo/term/GO:0030027					cellular_component
proteasome-mediated ubiquitin-dependent protein catabolic process	Gene Ontology	GO:0043161	1	108	0.257417	0.273746	RAD23A	http://amigo.geneontology.org/amigo/term/GO:0043161					biological_process
integral component of plasma membrane	Gene Ontology	GO:0005887	3	646	0.259218	0.275148	OTOP1|ADCY8|CFTR	http://amigo.geneontology.org/amigo/term/GO:0005887					cellular_component
RNA binding	Gene Ontology	GO:0003723	2	365	0.263651	0.279333	MOV10|RBM14	http://amigo.geneontology.org/amigo/term/GO:0003723					molecular_function
positive regulation of ERK1 and ERK2 cascade	Gene Ontology	GO:0070374	1	114	0.269513	0.284486	MIF	http://amigo.geneontology.org/amigo/term/GO:0070374					biological_process
regulation of gene expression	Gene Ontology	GO:0010468	1	114	0.269513	0.284486	MAPK10	http://amigo.geneontology.org/amigo/term/GO:0010468					biological_process
endocytosis	Gene Ontology	GO:0006897	1	118	0.277468	0.291803	CFI	http://amigo.geneontology.org/amigo/term/GO:0006897					biological_process
focal adhesion	Gene Ontology	GO:0005925	1	118	0.277468	0.291803	BCAR1	http://amigo.geneontology.org/amigo/term/GO:0005925					cellular_component
enzyme binding	Gene Ontology	GO:0019899	1	122	0.285339	0.299527	CFTR	http://amigo.geneontology.org/amigo/term/GO:0019899					molecular_function
positive regulation of apoptotic process	Gene Ontology	GO:0043065	1	125	0.291186	0.305103	E2F1	http://amigo.geneontology.org/amigo/term/GO:0043065					biological_process
protein binding	Gene Ontology	GO:0005515	1	131	0.30274	0.316627	CEBPB	http://amigo.geneontology.org/amigo/term/GO:0005515					molecular_function
transcription coactivator activity	Gene Ontology	GO:0003713	1	140	0.319723	0.332317	GATA4	http://amigo.geneontology.org/amigo/term/GO:0003713					molecular_function
ATPase activity	Gene Ontology	GO:0016887	1	140	0.319723	0.332317	CFTR	http://amigo.geneontology.org/amigo/term/GO:0016887					molecular_function
actin cytoskeleton	Gene Ontology	GO:0015629	1	140	0.319723	0.332317	BCAR1	http://amigo.geneontology.org/amigo/term/GO:0015629					cellular_component
oxidation-reduction process	Gene Ontology	GO:0055114	2	421	0.320074	0.332317	NOS1|DUOX2	http://amigo.geneontology.org/amigo/term/GO:0055114					biological_process
cytoskeleton	Gene Ontology	GO:0005856	1	141	0.321585	0.333279	NOS1	http://amigo.geneontology.org/amigo/term/GO:0005856					cellular_component
early endosome	Gene Ontology	GO:0005769	1	146	0.330819	0.342226	CFTR	http://amigo.geneontology.org/amigo/term/GO:0005769					cellular_component
mRNA binding	Gene Ontology	GO:0003729	1	148	0.334477	0.345384	RBM14	http://amigo.geneontology.org/amigo/term/GO:0003729					molecular_function
cell migration	Gene Ontology	GO:0016477	1	151	0.339928	0.350378	BCAR1	http://amigo.geneontology.org/amigo/term/GO:0016477					biological_process
axon	Gene Ontology	GO:0030424	1	163	0.361297	0.371732	ADCY8	http://amigo.geneontology.org/amigo/term/GO:0030424					cellular_component
dendrite	Gene Ontology	GO:0030425	1	168	0.369998	0.379998	ADCY8	http://amigo.geneontology.org/amigo/term/GO:0030425					cellular_component
protein heterodimerization activity	Gene Ontology	GO:0046982	1	181	0.392079	0.401951	CYBA	http://amigo.geneontology.org/amigo/term/GO:0046982					molecular_function
ubiquitin protein ligase activity	Gene Ontology	GO:0061630	1	187	0.402011	0.411394	TRIM62	http://amigo.geneontology.org/amigo/term/GO:0061630					molecular_function
GTPase activity	Gene Ontology	GO:0003924	1	223	0.458336	0.468193	NKIRAS2	http://amigo.geneontology.org/amigo/term/GO:0003924					molecular_function
nuclear speck	Gene Ontology	GO:0016607	1	235	0.475924	0.485289	RBM14	http://amigo.geneontology.org/amigo/term/GO:0016607					cellular_component
intracellular signal transduction	Gene Ontology	GO:0035556	1	240	0.483085	0.491711	MAPK10	http://amigo.geneontology.org/amigo/term/GO:0035556					biological_process
G protein-coupled receptor activity	Gene Ontology	GO:0004930	1	244	0.488744	0.495702	FZD1	http://amigo.geneontology.org/amigo/term/GO:0004930					molecular_function
protein ubiquitination	Gene Ontology	GO:0016567	1	244	0.488744	0.495702	TRIM62	http://amigo.geneontology.org/amigo/term/GO:0016567					biological_process
GTP binding	Gene Ontology	GO:0005525	1	261	0.512124	0.518492	NKIRAS2	http://amigo.geneontology.org/amigo/term/GO:0005525					molecular_function
cell differentiation	Gene Ontology	GO:0030154	1	266	0.518798	0.524317	FRK	http://amigo.geneontology.org/amigo/term/GO:0030154					biological_process
perinuclear region of cytoplasm	Gene Ontology	GO:0048471	1	307	0.570238	0.575285	TMEM173	http://amigo.geneontology.org/amigo/term/GO:0048471					cellular_component
centrosome	Gene Ontology	GO:0005813	1	333	0.600012	0.604252	E2F1	http://amigo.geneontology.org/amigo/term/GO:0005813					cellular_component
regulation of transcription by RNA polymerase II	Gene Ontology	GO:0006357	1	396	0.663991	0.667504	HOXA9	http://amigo.geneontology.org/amigo/term/GO:0006357					biological_process
Golgi apparatus	Gene Ontology	GO:0005794	1	534	0.771004	0.773719	TMEM173	http://amigo.geneontology.org/amigo/term/GO:0005794					cellular_component
mitochondrion	Gene Ontology	GO:0005739	1	617	0.818366	0.819804	NOS1	http://amigo.geneontology.org/amigo/term/GO:0005739					cellular_component
integral component of membrane	Gene Ontology	GO:0016021	5	2565	0.841957	0.841957	AREG|ATP6V0E2|IL1RAPL1|FZD1|SLC11A1	http://amigo.geneontology.org/amigo/term/GO:0016021					cellular_component
--------------------
