# Supplementary material for: Transcriptome analysis of thymic tissues from Chinese Partridge Shank chickens with or without Newcastle disease virus LaSota vaccine injection via high-throughput RNA sequencing
Source: Bioengineered. 2022 Apr 9;13(4):9131–44. doi: 10.1080/21655979.2021.2008737 (PMC9161911; doi:10.1080/21655979.2021.2008737)
Supplement: Supplemental Material [file KBIE_A_2008737_SM0801.zip › supplementary/Supplementary Table 8.xlsx]

## Sheet: Sheet1
Common elements in differentially expressed genes and putative miR-6575-5p targets	name	Common elements in differentially expressed genes and putative miR-6631-5p targets	name	Common elements in differentially expressed genes and putative miR-1727 targets	name		Common elements in differentially expressed genes and putative miR-1712-3p targets	name		Common elements in differentially expressed genes and putative miR-12273-3p targets	name		Common elements in differentially expressed genes and putative miR-6655-5p targets	name		Common elements in differentially expressed genes and putative miR-1744-3p targets	name		Common elements in differentially expressed genes and putative miR-6548-3p targets	name
ENSGALG00000006857	SPATA20	ENSGALG00000007381	SERPING1	ENSGALG00000005653	NFKB2		ENSGALG00000030424	-		ENSGALG00000038801	ATP5F1B		ENSGALG00000006326	MIF		ENSGALG00000006857	SPATA20		ENSGALG00000030261	SMIM12
ENSGALG00000007350	-	ENSGALG00000042503	HSPBP1	ENSGALG00000046464	-		ENSGALG00000011243	DAZL		ENSGALG00000032916	-		ENSGALG00000038771	TECRL		ENSGALG00000029663	-		ENSGALG00000006857	SPATA20
ENSGALG00000032916	-	ENSGALG00000041562	-	ENSGALG00000007381	SERPING1		ENSGALG00000017405	NPR3		ENSGALG00000041562	-		ENSGALG00000032620	-		ENSGALG00000027375	NR2C2AP		ENSGALG00000029663	-
ENSGALG00000038393	DMB2	ENSGALG00000027700	FLAD1	ENSGALG00000003333	GHDC		ENSGALG00000008704	CUBN		ENSGALG00000011326	STK16		ENSGALG00000041800	GLP2R		ENSGALG00000029369	PREB		ENSGALG00000007350	-
ENSGALG00000041429	MPV17L2	ENSGALG00000003045	E2F1	ENSGALG00000034399	-		ENSGALG00000016662	GATA4		ENSGALG00000029369	PREB		ENSGALG00000016662	GATA4		ENSGALG00000039181	-		ENSGALG00000042503	HSPBP1
ENSGALG00000031553	KIF18B	ENSGALG00000027874	CHAC1	ENSGALG00000032610	NAGLU		ENSGALG00000032574	-		ENSGALG00000036361	TMUB1		ENSGALG00000013083	ZPBP		ENSGALG00000029395	GSTM3		ENSGALG00000022850	TMEM214
ENSGALG00000040832	CFD	ENSGALG00000039096	-	ENSGALG00000007350	-		ENSGALG00000031267	-		ENSGALG00000011242	OBSL1		ENSGALG00000009689	PON2		ENSGALG00000011243	DAZL		ENSGALG00000033656	DQX1
ENSGALG00000027762	PGAP2	ENSGALG00000030942	KMT5C	ENSGALG00000006992	MMP9		ENSGALG00000011287	SULT		ENSGALG00000030863	-		ENSGALG00000005242	-		ENSGALG00000016662	GATA4		ENSGALG00000031553	KIF18B
ENSGALG00000028971	NKIRAS2	ENSGALG00000037953	TUBA1A	ENSGALG00000022850	TMEM214		ENSGALG00000006412	VGLL1		ENSGALG00000004251	ARR3		ENSGALG00000017172	VMO1		ENSGALG00000011109	MAPK10		ENSGALG00000027700	FLAD1
ENSGALG00000003045	E2F1	ENSGALG00000031152	-	ENSGALG00000006702	MFGE8		ENSGALG00000006626	PDE6C					ENSGALG00000036358	LMO3		ENSGALG00000013083	ZPBP		ENSGALG00000033069	TFPT
ENSGALG00000033162	PSMD3	ENSGALG00000030824	SF3B5	ENSGALG00000034566	-		ENSGALG00000011109	MAPK10					ENSGALG00000016615	GPR143		ENSGALG00000043861	-		ENSGALG00000023437	NQO1
ENSGALG00000027874	CHAC1	ENSGALG00000042894	SLC25A39	ENSGALG00000001470	STOML1		ENSGALG00000040038	MLC1					ENSGALG00000036412	TMEM108		ENSGALG00000030307	-		ENSGALG00000042792	-
ENSGALG00000010226	MUTYH	ENSGALG00000030533	PGLS	ENSGALG00000040832	CFD		ENSGALG00000008427	GNAT3					ENSGALG00000008332	F2		ENSGALG00000044704	-		ENSGALG00000040832	CFD
ENSGALG00000027789	RAB37	ENSGALG00000011243	DAZL	ENSGALG00000020754	ATP6V0E2		ENSGALG00000011801	ESR2					ENSGALG00000042116	FUT9		ENSGALG00000008898	GRIN1		ENSGALG00000035656	-
ENSGALG00000008148	MYBPC3	ENSGALG00000038771	TECRL	ENSGALG00000027762	PGAP2		ENSGALG00000015269	OPRK1								ENSGALG00000036412	TMEM108		ENSGALG00000029687	SLC39A1
ENSGALG00000032620	-	ENSGALG00000034751	TRPA1	ENSGALG00000024172	THOC3		ENSGALG00000002618	KCTD7								ENSGALG00000040822	-		ENSGALG00000033162	PSMD3
ENSGALG00000013822	TXLNB	ENSGALG00000017405	NPR3	ENSGALG00000003045	E2F1		ENSGALG00000005242	-								ENSGALG00000013008	CHUNK-1		ENSGALG00000010226	MUTYH
ENSGALG00000041800	GLP2R	ENSGALG00000014615	LAMA1	ENSGALG00000033162	PSMD3		ENSGALG00000030128	-								ENSGALG00000041103	SLC18A3		ENSGALG00000029166	UBTD1
ENSGALG00000031267	-	ENSGALG00000013822	TXLNB	ENSGALG00000027874	CHAC1		ENSGALG00000017172	VMO1								ENSGALG00000022875	-		ENSGALG00000041419	-
ENSGALG00000041273	KIAA0319	ENSGALG00000037975	CA3B	ENSGALG00000007370	CLP1		ENSGALG00000035338	-								ENSGALG00000038407	-		ENSGALG00000033953	SHROOM4
ENSGALG00000035504	ETV1	ENSGALG00000011287	SULT	ENSGALG00000033888	IDH3B		ENSGALG00000009266	FGA								ENSGALG00000042116	FUT9		ENSGALG00000040062	-
ENSGALG00000014859	-	ENSGALG00000042416	HOXC11	ENSGALG00000029369	PREB		ENSGALG00000034377	SLC30A8								ENSGALG00000008845	HAO1		ENSGALG00000032174	-
ENSGALG00000013155	-	ENSGALG00000035504	ETV1	ENSGALG00000039761	-		ENSGALG00000034078	GLT8D2								ENSGALG00000034070	GAD1		ENSGALG00000017405	NPR3
ENSGALG00000003212	TSPO2	ENSGALG00000011109	MAPK10	ENSGALG00000011290	RPL15		ENSGALG00000011009	SCN2A											ENSGALG00000037705	-
ENSGALG00000015269	OPRK1	ENSGALG00000039545	PRSS3	ENSGALG00000031281	GTF3C2		ENSGALG00000034698	TMEM52B											ENSGALG00000032620	-
ENSGALG00000002618	KCTD7	ENSGALG00000013060	ADCY2	ENSGALG00000032843	AAAS		ENSGALG00000036412	TMEM108											ENSGALG00000031267	-
ENSGALG00000016884	SLC15A1	ENSGALG00000003016	MASP2	ENSGALG00000030942	KMT5C		ENSGALG00000013980	SLC2A12											ENSGALG00000041273	KIAA0319
ENSGALG00000001611	B3GAT1	ENSGALG00000033974	HGF	ENSGALG00000011970	CHADL		ENSGALG00000019509	-											ENSGALG00000042416	HOXC11
ENSGALG00000028415	-	ENSGALG00000015379	TAGLN3	ENSGALG00000042984	-		ENSGALG00000010688	SHC3											ENSGALG00000000653	CNTN2
ENSGALG00000036378	TBR1	ENSGALG00000008427	GNAT3	ENSGALG00000033953	SHROOM4		ENSGALG00000037093	-											ENSGALG00000001862	ST6GALNAC1
ENSGALG00000035338	-	ENSGALG00000015269	OPRK1	ENSGALG00000030533	PGLS		ENSGALG00000028682	CBLN2											ENSGALG00000009689	PON2
ENSGALG00000002864	LRRTM3	ENSGALG00000002618	KCTD7	ENSGALG00000030099	-		ENSGALG00000042116	FUT9											ENSGALG00000015379	TAGLN3
ENSGALG00000041918	CPA6	ENSGALG00000005242	-	ENSGALG00000042572	-		ENSGALG00000010778	CHRM1											ENSGALG00000045933	-
ENSGALG00000042706	TMC2	ENSGALG00000032371	-	ENSGALG00000027902	SYNGR2														ENSGALG00000032986	CFTR
ENSGALG00000028273	HBE1	ENSGALG00000012140	FSHB	ENSGALG00000037688	C12orf10														ENSGALG00000015332	CPLX1
ENSGALG00000011009	SCN2A	ENSGALG00000015332	CPLX1	ENSGALG00000025809	TMEM161A														ENSGALG00000036378	TBR1
ENSGALG00000007706	FGF8	ENSGALG00000017197	CNTN5	ENSGALG00000029395	GSTM3														ENSGALG00000001698	GABRA1
ENSGALG00000036412	TMEM108	ENSGALG00000030307	-	ENSGALG00000031037	-														ENSGALG00000032838	BKJ
ENSGALG00000013980	SLC2A12	ENSGALG00000013223	CLEC3A	ENSGALG00000017040	-														ENSGALG00000003309	NECAB2
ENSGALG00000042116	FUT9	ENSGALG00000035338	-	ENSGALG00000008704	CUBN														ENSGALG00000028273	HBE1
ENSGALG00000006406	BRS3	ENSGALG00000015150	RORB	ENSGALG00000037705	-														ENSGALG00000005689	PAX2
		ENSGALG00000015897	IMPG1	ENSGALG00000032620	-														ENSGALG00000007706	FGF8
		ENSGALG00000007706	FGF8	ENSGALG00000041800	GLP2R														ENSGALG00000033210	-
		ENSGALG00000036412	TMEM108	ENSGALG00000016662	GATA4														ENSGALG00000036964	-
		ENSGALG00000013980	SLC2A12	ENSGALG00000015021	TMEM174														ENSGALG00000011242	OBSL1
		ENSGALG00000040822	-	ENSGALG00000006412	VGLL1														ENSGALG00000016316	GCM1
		ENSGALG00000020836	FAM237A	ENSGALG00000035504	ETV1														ENSGALG00000042116	FUT9
		ENSGALG00000038618	ONECUT1	ENSGALG00000023490	C8H1ORF146														ENSGALG00000002756	TMEM121
		ENSGALG00000033210	-	ENSGALG00000012142	KCNA4														ENSGALG00000036831	-
		ENSGALG00000019509	-	ENSGALG00000003446	PRLR
		ENSGALG00000033717	-	ENSGALG00000013083	ZPBP
		ENSGALG00000029392	GABRB3	ENSGALG00000009689	PON2
		ENSGALG00000040532	ZIC1	ENSGALG00000045933	-
		ENSGALG00000008733	LPAR3	ENSGALG00000011801	ESR2
		ENSGALG00000005022	-	ENSGALG00000002314	CDHR1
		ENSGALG00000012236	DMC1	ENSGALG00000002618	KCTD7
		ENSGALG00000011242	OBSL1	ENSGALG00000013771	KIAA1211
		ENSGALG00000022875	-	ENSGALG00000001611	B3GAT1
		ENSGALG00000038407	-	ENSGALG00000041122	SLC17A8
		ENSGALG00000037957	-	ENSGALG00000005361	-
		ENSGALG00000016767	-	ENSGALG00000001172	KBP
		ENSGALG00000013311	ANO3	ENSGALG00000016664	NEIL2
		ENSGALG00000012522	PVALB	ENSGALG00000016945	CNMD
		ENSGALG00000032039	HOXD13	ENSGALG00000034772	SLC27A5
		ENSGALG00000032493	-	ENSGALG00000028415	-
		ENSGALG00000028682	CBLN2	ENSGALG00000017172	VMO1
		ENSGALG00000043735	-	ENSGALG00000041918	CPA6
		ENSGALG00000042116	FUT9	ENSGALG00000030311	-
		ENSGALG00000004093	TBX22	ENSGALG00000012941	-
		ENSGALG00000029002	-	ENSGALG00000028273	HBE1
		ENSGALG00000034070	GAD1	ENSGALG00000033210	-
		ENSGALG00000038694	-	ENSGALG00000002266	OGDHL
		ENSGALG00000010490	DPYSL4	ENSGALG00000008253	TBX5
				ENSGALG00000033717	-
				ENSGALG00000033222	-
				ENSGALG00000011242	OBSL1
				ENSGALG00000009737	TAC1
				ENSGALG00000040958	-
				ENSGALG00000037093	-
				ENSGALG00000008055	SYT13
				ENSGALG00000001191	MEOX1
				ENSGALG00000003310	SLC45A2
				ENSGALG00000042116	FUT9
				ENSGALG00000029002	-
				ENSGALG00000006406	BRS3

## Sheet: Sheet2
id	baseMean	baseMeanA	baseMean C	foldChange(C/A)	log2FoldChange	pval	padj	Chromosome	Start Site	End Site	Direction	Length	Name	GO	KEGG	EC	eggNOG Class	eggNOG	Description	NCBI_GI	UniProtID
Common elements in differentially expressed genes and putative miR-6575-5p targets
ENSGALG00000006857	286.509	396.019	177	0.446947	-1.16182	0.000267966	0.0258999	18	10395073	10406986	-	11914	SPATA20	GO:0003824;	-	-	-	-	spermatogenesis associated 20 [Source:HGNCSymbol;Acc:HGNC:26125]	422100	F1NIQ1
ENSGALG00000007350		157.769	64.2613	0.407312	-1.2958	0.000393407	0.0320927	5	16975014	16977341	-	2328	-	GO:0005623;GO:0016020;GO:0016021;GO:0045454;GO:0016020;GO:0016021;	-	-	-	-	thioredoxin related transmembrane protein 2[Source:NCBI gene;Acc:428853]	-	-
ENSGALG00000032916		464.919	213.568	0.459366	-1.12228	0.000618978	0.0422459	15	7892569	7905427	-	12859	-	GO:0005829;GO:0030488;	-	-	-	-	thyroid adenoma-associated protein homolog[Source:NCBI gene;Acc:416924]	416924	-
ENSGALG00000038393		281.176	88.099	0.313323	-1.67428	0.000655234	0.0436109	16	90602	93633	-	3032	DMB2	GO:0006955;GO:0016020;GO:0016020;GO:0016021;GO:0019882;GO:0042613;GO:0006955;GO:0016020;GO:0016020;GO:0016021;GO:0019882;GO:0042613;GO:0006955;GO:0016020;GO:0016020;GO:0016021;GO:0019882;GO:0042613;	K06752	-	-	-	major histocompatibility complex, class II, DM beta2 [Source:NCBI gene;Acc:417051]	417051	A5HUL8
ENSGALG00000041429		262.172	113.384	0.432479	-1.2093	0.0023762	0.0844152	28	4010077	4012194	-	2118	MPV17L2	GO:0005737;GO:0005743;GO:0005762;GO:0016021;GO:0061668;GO:0061668;GO:0070131;GO:0016021;	K13348	-	-	-	MPV17 mitochondrial inner membrane protein like 2[Source:HGNC Symbol;Acc:HGNC:28177]	100857696	-
ENSGALG00000031553		556.528	260.164	0.467478	-1.09703	0.00249531	0.0861166	27	1471055	1478984	-	7930	KIF18B	GO:0000070;GO:0000166;GO:0003777;GO:0003777;GO:0005524;GO:0005524;GO:0005634;GO:0005634;GO:0005634;GO:0005737;GO:0005829;GO:0005856;GO:0005871;GO:0005874;GO:0005874;GO:0007018;GO:0007018;GO:0007019;GO:0007049;GO:0008017;GO:0008017;GO:0008574;GO:0016604;GO:0016887;GO:0051301;GO:0061673;GO:1990023;GO:1990752;	-	-	-	-	kinesin family member 18B [Source:NCBIgene;Acc:419968]	419968	Q5ZLK6
ENSGALG00000040832		443.679	186.417	0.420161	-1.25098	0.00543981	0.123922	28	2853995	2861721	+	7727	CFD	GO:0004252;GO:0006508;GO:0006508;GO:0006957;GO:0008233;GO:0008236;GO:0016787;GO:0004252;GO:0006508;GO:0006508;GO:0006957;GO:0008233;GO:0008236;GO:0016787;	K01334	EC:3.4.21.46	-	-	complement factor D [Source:HGNCSymbol;Acc:HGNC:2771]	100857593	-
ENSGALG00000027762		151.572	62.4223	0.411832	-1.27987	0.00667384	0.136844	1	194766325	194780532	-	14208	PGAP2	GO:0005789;GO:0006506;GO:0016020;GO:0016021;GO:0016020;GO:0016021;GO:0016020;GO:0016021;	-	-	-	-	post-GPI attachment to proteins 2 [Source:HGNCSymbol;Acc:HGNC:17893]	100859632	R4GLU3
ENSGALG00000028971		405.596	164.779	0.406264	-1.29951	0.00703283	0.141242	27	5181433	5183586	+	2154	NKIRAS2	GO:0000166;GO:0003924;GO:0005525;GO:0005525;GO:0005737;GO:0007165;GO:0016020;	K17197	-	-	-	NFKB inhibitor interacting Ras like 2 [Source:NCBIgene;Acc:420032]	420032	Q5ZJW6;R4GH82
ENSGALG00000003045		1095.4	391.045	0.356988	-1.48605	0.0080351	0.149098	20	2252980	2259130	+	6151	E2F1	GO:0000077;GO:0000122;GO:0000790;GO:0000790;GO:0000981;GO:0000987;GO:0003677;GO:0003677;GO:0003700;GO:0003700;GO:0003700;GO:0005634;GO:0005634;GO:0005634;GO:0005654;GO:0005667;GO:0005667;GO:0005737;GO:0005813;GO:0006351;GO:0006355;GO:0006355;GO:0006355;GO:0008134;GO:0008134;GO:0008630;GO:0010628;GO:0030900;GO:0032991;GO:0035189;GO:0043065;GO:0043276;GO:0043392;GO:0043565;GO:0043565;GO:0044212;GO:…	K17454	-	-	-	E2F transcription factor 1 [Source:NCBIgene;Acc:396142]	396142	Q90977
ENSGALG00000033162		903.603	391.37	0.433122	-1.20715	0.00892546	0.156176	27	4729921	4735633	+	5713	PSMD3	GO:0000502;GO:0000502;GO:0005838;GO:0006511;GO:0008541;GO:0022624;GO:0030234;GO:0042176;GO:0050790;GO:0000502;GO:0030234;GO:0042176;GO:0050790;GO:0030234;GO:0050790;GO:0000502;GO:0030234;GO:0042176;GO:0050790;GO:0030234;GO:0050790;	K03033	-	-	-	proteasome 26S subunit, non-ATPase 3 [Source:NCBIgene;Acc:426133]	426133	Q5ZMD9
ENSGALG00000027874		318.827	99.6064	0.312415	-1.67846	0.00951232	0.161738	5	24438649	24440766	+	2118	CHAC1	GO:0003839;GO:0003839;GO:0003839;GO:0005112;GO:0005737;GO:0005802;GO:0006751;GO:0006751;GO:0006751;GO:0016829;GO:0022008;	K07232	EC:4.3.2.7	-	-	ChaC glutathione specific gamma-glutamylcyclotransferase 1 [Source:NCBI gene;Acc:423209]	423209	R4GKI4
ENSGALG00000010226		106.415	44.7385	0.420417	-1.25011	0.0101689	0.165793	8	21101144	21106303	-	5160	MUTYH	GO:0000701;GO:0000701;GO:0003824;GO:0005634;GO:0005634;GO:0006281;GO:0006281;GO:0006284;GO:0006298;GO:0016787;GO:0032357;GO:0032407;GO:0034039;GO:0035485;GO:0051539;GO:0003824;GO:0006281;GO:0016787;GO:0051539;GO:0003824;GO:0006281;GO:0016787;GO:0051539;GO:0003824;GO:0006281;GO:0016787;GO:0051539;	-	-	-	-	mutY DNA glycosylase [Source:HGNCSymbol;Acc:HGNC:7527]	-	-
ENSGALG00000027789		291.414	143.143	0.491203	-1.02561	0.0473031	0.338255	18	10524515	10529085	+	4571	RAB37	GO:0003924;GO:0003924;GO:0005525;GO:0005793;GO:0006886;GO:0032482;GO:0003924;GO:0005525;	-	-	-	-	RAB37, member RAS oncogene family [Source:HGNCSymbol;Acc:HGNC:30268]	-	-
ENSGALG00000008148		44.0694	128.065	2.90598	1.53902	2.77136e-05	0.00688059	5	22981961	23039476	+	57516	MYBPC3	GO:0003007;GO:0005863;GO:0008307;GO:0017022;GO:0030017;GO:0031672;GO:0032036;GO:0042802;GO:0055010;GO:0097512;	K12568	-	-	-	myosin binding protein C, cardiac [Source:NCBIgene;Acc:396013]	396013	-
ENSGALG00000032620		7.47731	44.7869	5.98971	2.58249	4.48878e-05	0.00949349	AADN04011290.1	49	6533	-	6485	-	GO:0005506;GO:0005737;GO:0006082;GO:0006805;GO:0008395;GO:0016705;GO:0016712;GO:0020037;GO:0020037;GO:0042738;GO:0043231;GO:0055114;GO:0055114;	-	-	-	-	-	-	-
ENSGALG00000013822		29.36	91.9175	3.1307	1.64648	0.000103423	0.0169859	3	54155137	54192103	+	36967	TXLNB	GO:0005615;GO:0005737;GO:0005737;GO:0010976;GO:0019905;GO:0030017;GO:0019905;	-	-	-	-	taxilin beta [Source:NCBI gene;Acc:395515]"	395515	Q9I969
ENSGALG00000041800		18.6133	81.0177	4.35268	2.1219	0.000157295	0.0198819	18	177474	220592	+	43119	GLP2R	GO:0004888;GO:0004930;GO:0004930;GO:0004967;GO:0007165;GO:0007166;GO:0007186;GO:0007186;GO:0008528;GO:0016020;GO:0016020;GO:0016021;GO:0016021;GO:0017046;GO:0071377;GO:0004930;GO:0007186;GO:0016020;	K04582	-	-	-	glucagon-like peptide 2 receptor [Source:NCBIgene;Acc:427787]	427787	C4P7J2
ENSGALG00000031267		2.38493	27.8855	11.6924	3.5475	0.000219941	0.0231262	AADN04012844.1	2582	6973	+	4392	-	-	-	-	-	-	-	-	-
ENSGALG00000041273		41.2142	107.837	2.6165	1.38764	0.000220044	0.0231262	2	57971314	58015304	+	43991	KIAA0319	GO:0001764;GO:0001764;GO:0005769;GO:0005886;GO:0005886;GO:0016020;GO:0016021;GO:0031410;GO:0043231;GO:2000171;GO:2000171;	-	-	-	-	KIAA0319 [Source:HGNC Symbol;Acc:HGNC:21580]"	428476	A0A1D5PEU8
ENSGALG00000035504		93.8093	194.699	2.07548	1.05344	0.000530398	0.038501	2	27328222	27392291	-	64070	ETV1	GO:0000978;GO:0000981;GO:0001077;GO:0003677;GO:0003700;GO:0005634;GO:0005634;GO:0005634;GO:0006355;GO:0006357;GO:0006366;GO:0007411;GO:0007517;GO:0007638;GO:0030154;GO:0043565;GO:0045893;GO:0045944;GO:0048935;GO:0003700;GO:0005634;GO:0006355;GO:0006366;GO:0048935;	K09431	-	-	-	ETS variant 1 [Source:NCBI gene;Acc:395748]"	395748	Q9YHW6
ENSGALG00000014859		20.4833	91.539	4.46895	2.15994	0.000685864	0.0441712	Z	13611247	13629494	+	18248	-	GO:0000122;GO:0000977;GO:0000981;GO:0001227;GO:0003676;GO:0003677;GO:0005634;GO:0005634;GO:0006357;GO:0000981;GO:0003676;GO:0005634;GO:0006357;	-	-	-	-	-	-	-
ENSGALG00000013155		32.0891	101.206	3.1539	1.65713	0.000939723	0.0518171	2	85751424	85896011	+	144588	-	GO:0003676;GO:0003723;	-	-	-	-	poly(rC) binding protein 2 [Source:NCBIgene;Acc:420965]	-	-
ENSGALG00000003212		5.46875	30.0609	5.49685	2.4586	0.00126509	0.0627924	26	4699001	4704104	+	5104	TSPO2	GO:0005783;GO:0005783;GO:0015485;GO:0015485;GO:0016020;GO:0016021;GO:0016021;GO:0016021;GO:0005783;GO:0015485;GO:0016020;GO:0016021;GO:0016021;GO:0016021;GO:0016020;GO:0016021;GO:0016021;	-	-	-	-	translocator protein 2 [Source:HGNCSymbol;Acc:HGNC:21256]	419914	F1NNL8
ENSGALG00000015269		4.85522	25.7146	5.29628	2.40498	0.00204466	0.078259	2	110494838	110515821	-	20984	OPRK1	GO:0004930;GO:0004930;GO:0004930;GO:0004985;GO:0004985;GO:0004985;GO:0005634;GO:0005829;GO:0005886;GO:0005887;GO:0005887;GO:0005887;GO:0006955;GO:0007165;GO:0007186;GO:0007186;GO:0007218;GO:0007626;GO:0016020;GO:0016021;GO:0016021;GO:0016021;GO:0019233;GO:0019233;GO:0031635;GO:0038003;GO:0038003;GO:0038048;GO:0038048;GO:0038048;GO:0042923;GO:0046877;GO:0051607;	K04214	-	-	-	Gallus gallus opioid receptor kappa 1 (OPRK1),transcript variant 1, mRNA. [Source:RefSeqmRNA;Acc:NM_001318774]	428533	E1C0V9
ENSGALG00000002618		45.0688	102.572	2.2759	1.18644	0.00215463	0.0799556	19	5008445	5015244	+	6800	KCTD7	GO:0005737;GO:0005737;GO:0005829;GO:0005886;GO:0005886;GO:0005886;GO:0016020;GO:0030007;GO:0032411;GO:0051260;GO:0060081;GO:0090461;GO:0051260;	K21917	-	-	NOG284422	potassium channel tetramerization domain containing7 [Source:NCBI gene;Acc:417547]	417547	Q5ZJP7
ENSGALG00000016884		24.3341	85.2524	3.50341	1.80876	0.0023899	0.0844152	1	144807715	144831751	+	24037	SLC15A1	GO:0005215;GO:0006857;GO:0016020;GO:0016020;GO:0016021;GO:0016021;GO:0022857;GO:0035672;GO:0035673;GO:0055085;GO:0005215;GO:0005427;GO:0005887;GO:0005903;GO:0006857;GO:0006857;GO:0015333;GO:0015333;GO:0016020;GO:0016020;GO:0016021;GO:0016021;GO:0016021;GO:0016021;GO:0022857;GO:0035442;GO:0035672;GO:0035673;GO:0035673;GO:0055085;GO:0071916;GO:1902600;GO:1904680;	K14206	-	-	-	solute carrier family 15 member 1 [Source:NCBIgene;Acc:378789]	378789	Q90WH8
ENSGALG00000001611		4.72488	26.0264	5.50836	2.46162	0.00298559	0.0938463	24	2590102	2619976	-	29875	B3GAT1	GO:0000139;GO:0000139;GO:0005623;GO:0005794;GO:0006486;GO:0008499;GO:0015018;GO:0015018;GO:0015018;GO:0016020;GO:0016740;GO:0043231;GO:0046872;GO:0050650;	K00735	EC:2.4.1.135	-	-	beta-1,3-glucuronyltransferase 1 [Source:NCBIgene;Acc:373949]	373949	F1NH16
ENSGALG00000028415		4.01539	23.233	5.78598	2.53256	0.00463599	0.114108	9	5463635	5466624	+	2990	-	GO:0000122;GO:0000977;GO:0001078;GO:0001756;GO:0003677;GO:0003714;GO:0005634;GO:0005634;GO:0006351;GO:0006355;GO:0006355;GO:0007219;GO:0008134;GO:0030154;GO:0043565;GO:0046983;GO:0050767;GO:1903507;GO:1990837;	K09087	-	-	-	hes family bHLH transcription factor 6 [Source:NCBIgene;Acc:424829]	424829	R4GJE7
ENSGALG00000036378		19.6113	62.1845	3.17085	1.66487	0.00482662	0.11745	7	21480823	21487030	-	6208	TBR1	GO:0000978;GO:0001661;GO:0003677;GO:0003677;GO:0003700;GO:0003700;GO:0005634;GO:0005634;GO:0005634;GO:0006355;GO:0010092;GO:0010468;GO:0010975;GO:0021764;GO:0021902;GO:0030182;GO:0030902;GO:0042802;GO:0045944;GO:1902667;	K10174	-	-	-	T-box, brain 1 [Source:HGNC Symbol;Acc:HGNC:11590]"	429029	A0A1D5P6N0
ENSGALG00000035338		19.6944	54.5047	2.76753	1.4686	0.00558636	0.125262	1	83255170	83428864	+	173695	-	-	-	-	-	-	-	-	-
ENSGALG00000002864		26.2908	65.2582	2.48217	1.3116	0.00593104	0.128715	6	6817132	6898256	-	81125	LRRTM3	GO:0005615;GO:0016020;GO:0016021;GO:0031012;GO:0051965;GO:0098978;GO:0099054;GO:1902004;GO:1902004;	-	-	-	-	leucine rich repeat transmembrane neuronal 3[Source:NCBI gene;Acc:423649]	423649	F1NPI9
ENSGALG00000041918		3.62008	19.1801	5.29825	2.40552	0.00723668	0.142617	2	115888641	115975593	-	86953	CPA6	GO:0004180;GO:0004181;GO:0004181;GO:0005615;GO:0006508;GO:0006508;GO:0008270;	K08782	EC:3.4.17.1	-	-	carboxypeptidase A6 [Source:NCBI gene;Acc:420171]"	420171	Q5ZIF7
ENSGALG00000042706		35.3849	94.388	2.66747	1.41547	0.00781093	0.147529	2	44470402	44496991	+	26590	TMC2	GO:0005216;GO:0005245;GO:0005245;GO:0005887;GO:0008381;GO:0008381;GO:0016020;GO:0016021;GO:0016021;GO:0032426;GO:0050910;GO:0050910;GO:0050910;GO:0060005;GO:0060005;GO:0070588;GO:1903169;	K21988	-	-	-	transmembrane channel like 2 [Source:NCBIgene;Acc:428456]	428456	Q5YCC8
ENSGALG00000028273		0.972319	11.5859	11.9157	3.5748	0.0109967	0.170839	1	194567561	194575005	+	7445	HBE1	GO:0005344;GO:0005833;GO:0015671;GO:0015671;GO:0019825;GO:0020037;GO:0046872;GO:0005344;GO:0005344;GO:0005515;GO:0005615;GO:0005623;GO:0005833;GO:0005833;GO:0015671;GO:0015671;GO:0019825;GO:0019825;GO:0019825;GO:0020037;GO:0020037;GO:0030492;GO:0031838;GO:0042744;GO:0043177;GO:0046872;GO:0051291;GO:0005344;GO:0005833;GO:0015671;GO:0015671;GO:0019825;GO:0020037;GO:0046872;GO:0005344;GO:0005344;GO:…	-	-	-	NOG325823	hemoglobin subunit epsilon 1 [Source:NCBIgene;Acc:428114]	396485	P02112
ENSGALG00000011009		72.7058	172.582	2.37371	1.24714	0.0124217	0.182007	7	19912741	19968241	-	55501	SCN2A	GO:0001518;GO:0001518;GO:0001518;GO:0005216;GO:0005244;GO:0005248;GO:0005248;GO:0005248;GO:0005248;GO:0005272;GO:0005886;GO:0005886;GO:0006811;GO:0006811;GO:0006814;GO:0006814;GO:0006814;GO:0007399;GO:0008627;GO:0014704;GO:0016020;GO:0016020;GO:0016020;GO:0016021;GO:0019228;GO:0030315;GO:0030424;GO:0030424;GO:0033270;GO:0034765;GO:0035725;GO:0051402;GO:0055085;GO:0086010;	K04834	-	-	-	sodium voltage-gated channel alpha subunit 2[Source:NCBI gene;Acc:395945]	395945	E1BQT2
ENSGALG00000007706		4.16503	18.2766	4.38811	2.1336	0.0137845	0.192101	6	22705280	22715778	+	10499	FGF8	GO:0000165;GO:0001569;GO:0001656;GO:0001658;GO:0001759;GO:0001822;GO:0001823;GO:0001839;GO:0001947;GO:0001974;GO:0003007;GO:0003148;GO:0003151;GO:0003198;GO:0005104;GO:0005576;GO:0005622;GO:0006915;GO:0007368;GO:0007507;GO:0008078;GO:0008083;GO:0008083;GO:0008284;GO:0008406;GO:0008543;GO:0008543;GO:0008543;GO:0009792;GO:0009880;GO:0010468;GO:0010469;GO:0010628;GO:0010628;GO:0021537;GO:0021543;GO:…	K04358	-	-	-	fibroblast growth factor 8 [Source:NCBIgene;Acc:396313]	396313	Q90722
ENSGALG00000036412		24.5583	55.6578	2.26635	1.18037	0.0143988	0.195018	2	42607307	42762507	+	155201	TMEM108	GO:0016020;GO:0016021;GO:0005769;GO:0006898;GO:0008090;GO:0010008;GO:0014069;GO:0016020;GO:0016021;GO:0021542;GO:0030424;GO:0031175;GO:0036477;GO:0051388;GO:0097106;GO:0097484;GO:0098815;GO:1904115;GO:1990416;	-	-	-	-	transmembrane protein 108 [Source:HGNCSymbol;Acc:HGNC:28451]	420692	-
ENSGALG00000013980		28.2875	79.1223	2.79708	1.48392	0.0150946	0.199065	3	56395893	56424175	+	28283	SLC2A12	GO:0005215;GO:0005351;GO:0005355;GO:0005887;GO:0008645;GO:0016020;GO:0016020;GO:0016020;GO:0016021;GO:0016021;GO:0022857;GO:0055085;GO:1904659;GO:0005215;GO:0016020;GO:0016020;GO:0016021;GO:0016021;GO:0022857;GO:0055085;	K08149	-	-	-	solute carrier family 2 member 12 [Source:HGNCSymbol;Acc:HGNC:18067]	421696	F1P4J7
ENSGALG00000042116		75.849	188.936	2.49095	1.3167	0.0433404	0.32708	3	73159375	73275217	-	115843	FUT9	GO:0005794;GO:0006486;GO:0006486;GO:0008417;GO:0016020;GO:0016020;GO:0016021;GO:0016740;GO:0016757;GO:0032580;GO:0036065;GO:0036065;GO:0046920;GO:0046920;	K03663	EC:2.4.1.152	-	-	fucosyltransferase 9 [Source:NCBI gene;Acc:771133]"	771133	Q8UWC1
ENSGALG00000006406		3.97482	20.069	5.04904	2.33601	0.0496856	0.346706	4	4348873	4354712	+	5840	BRS3	GO:0004930;GO:0004930;GO:0004930;GO:0004946;GO:0005887;GO:0007165;GO:0007186;GO:0007186;GO:0007186;GO:0008528;GO:0016020;GO:0016021;GO:0016021;GO:0031989;	K04170	-	-	NOG260553	bombesin receptor subtype 3 [Source:NCBIgene;Acc:378927]	378927	Q802E6
Common elements in differentially expressed genes and putative miR-6631-5p targets
ENSGALG00000007381		103.137	35.2235	0.341522	-1.54995	9.67095e-05	0.0162425	5	16999644	17004311	-	4668	SERPING1	GO:0001869;GO:0004867;GO:0004867;GO:0004867;GO:0005615;GO:0005615;GO:0010951;GO:0030193;GO:0045916;	K04001	-	-	-	serpin family G member 1 [Source:HGNCSymbol;Acc:HGNC:1228]	423132	-
ENSGALG00000042503		309.846	119.54	0.385806	-1.37405	0.000656884	0.0436109	AADN04001595.1	21065	24701	+	3637	HSPBP1	GO:0000774;GO:0005737;GO:0031398;GO:0031625;GO:0032436;GO:0050790;	K09562	-	-	-	HSPA (Hsp70) binding protein 1 [Source:HGNCSymbol;Acc:HGNC:24989]	100858988	A0A1D5P628
ENSGALG00000041562		65.1783	23.1997	0.355943	-1.49028	0.00242714	0.0850293	AADN04009324.1	21	5532	+	5512	-	GO:0000122;GO:0005634;	K20225	-	-	-	-	107050718	-
ENSGALG00000027700		116.004	50.3879	0.434363	-1.20303	0.00264536	0.0890328	25	1801816	1808119	+	6304	FLAD1	GO:0000166;GO:0003824;GO:0003919;GO:0003919;GO:0005524;GO:0006747;GO:0006747;GO:0016740;GO:0016779;GO:0000166;GO:0003824;GO:0003919;GO:0003919;GO:0003919;GO:0005524;GO:0005829;GO:0005886;GO:0006747;GO:0006747;GO:0006747;GO:0016740;GO:0016779;GO:0000166;GO:0003824;GO:0003919;GO:0003919;GO:0003919;GO:0005524;GO:0006747;GO:0006747;GO:0006747;GO:0016740;GO:0016779;	K00953	EC:2.7.7.2	-	-	flavin adenine dinucleotide synthetase 1[Source:HGNC Symbol;Acc:HGNC:24671]	100857898	-
ENSGALG00000003045		1095.4	391.045	0.356988	-1.48605	0.0080351	0.149098	20	2252980	2259130	+	6151	E2F1	GO:0000077;GO:0000122;GO:0000790;GO:0000790;GO:0000981;GO:0000987;GO:0003677;GO:0003677;GO:0003700;GO:0003700;GO:0003700;GO:0005634;GO:0005634;GO:0005634;GO:0005654;GO:0005667;GO:0005667;GO:0005737;GO:0005813;GO:0006351;GO:0006355;GO:0006355;GO:0006355;GO:0008134;GO:0008134;GO:0008630;GO:0010628;GO:0030900;GO:0032991;GO:0035189;GO:0043065;GO:0043276;GO:0043392;GO:0043565;GO:0043565;GO:0044212;GO:…	K17454	-	-	-	E2F transcription factor 1 [Source:NCBIgene;Acc:396142]	396142	Q90977
ENSGALG00000027874		318.827	99.6064	0.312415	-1.67846	0.00951232	0.161738	5	24438649	24440766	+	2118	CHAC1	GO:0003839;GO:0003839;GO:0003839;GO:0005112;GO:0005737;GO:0005802;GO:0006751;GO:0006751;GO:0006751;GO:0016829;GO:0022008;	K07232	EC:4.3.2.7	-	-	ChaC glutathione specific gamma-glutamylcyclotransferase 1 [Source:NCBI gene;Acc:423209]	423209	R4GKI4
ENSGALG00000039096		188.783	32.9008	0.174278	-2.52053	0.0140769	0.19357	11	1247095	1250884	-	3790	-	GO:0003723;GO:0005634;	-	-	-	-	heterogeneous nuclear ribonucleoprotein C-like[Source:NCBI gene;Acc:100857843]	100857843	A0A1D5NZ75
ENSGALG00000030942		107.051	47.6185	0.444821	-1.1687	0.0143699	0.195018	AADN04001595.1	13251	20077	-	6827	KMT5C	GO:0000780;GO:0005654;GO:0005720;GO:0005721;GO:0008168;GO:0016571;GO:0016740;GO:0018024;GO:0032259;GO:0034773;GO:0034773;GO:0034773;GO:0042799;GO:0042799;GO:0042799;	-	-	-	-	lysine methyltransferase 5C [Source:HGNCSymbol;Acc:HGNC:28405]	-	-
ENSGALG00000037953		8599.24	3182.59	0.370102	-1.43401	0.0148848	0.198437	33	581115	591468	-	10354	TUBA1A	GO:0000166;GO:0003924;GO:0003924;GO:0005200;GO:0005525;GO:0005525;GO:0005737;GO:0005856;GO:0005874;GO:0005874;GO:0007010;GO:0007017;GO:0000166;GO:0003924;GO:0005200;GO:0005525;GO:0005525;GO:0005737;GO:0005856;GO:0005874;GO:0005874;GO:0007010;GO:0007017;GO:0000166;GO:0003924;GO:0003924;GO:0005200;GO:0005525;GO:0005525;GO:0005737;GO:0005856;GO:0005874;GO:0005874;GO:0007010;GO:0007017;GO:0000166;GO:…	K07374	-	-	-	tubulin alpha-1A chain-like 1 [Source:NCBIgene;Acc:100859737]	100859737	A0A1D5P198
ENSGALG00000031152		121.971	51.8543	0.425136	-1.234	0.0189338	0.222466	AADN04010256.1	1156	8707	+	7552	-	GO:0007165;GO:0043087;	-	-	-	-	-	-	-
ENSGALG00000030824		364.234	158.611	0.435464	-1.19938	0.0223308	0.238032	3	46010325	46011254	-	930	SF3B5	GO:0000398;GO:0000398;GO:0000398;GO:0000398;GO:0003723;GO:0005634;GO:0005634;GO:0005654;GO:0005681;GO:0005686;GO:0005689;GO:0005689;GO:0005689;GO:0006397;GO:0008380;GO:0071005;GO:0071011;	K12832	-	-	-	splicing factor 3b subunit 5 [Source:NCBIgene;Acc:769794]	769794	A0A1D5P7U7
ENSGALG00000042894		265.621	103.03	0.387882	-1.36631	0.0228648	0.240996	27	3167837	3172249	+	4413	SLC25A39	GO:0016020;GO:0016021;GO:0022857;GO:0055085;GO:0016020;GO:0016021;GO:0022857;GO:0055085;GO:0016020;GO:0016021;GO:0022857;GO:0055085;	K15119	-	-	-	solute carrier family 25 member 39 [Source:HGNCSymbol;Acc:HGNC:24279]	427072	A0A1D5PY28
ENSGALG00000030533		573.785	265.534	0.462776	-1.11161	0.0234383	0.244242	AADN04000659.1	56622	60029	-	3408	PGLS	GO:0005975;GO:0006098;GO:0006098;GO:0009051;GO:0017057;GO:0017057;GO:0017057;	K01057	EC:3.1.1.31	-	-	6-phosphogluconolactonase [Source:NCBIgene;Acc:430442]	430442	Q5ZJY1
ENSGALG00000011243		8.53517	56.3728	6.60477	2.72351	2.17268e-06	0.00191779	2	34502237	34515476	-	13240	DAZL	GO:0001556;GO:0003676;GO:0003723;GO:0003723;GO:0003729;GO:0003730;GO:0003730;GO:0003730;GO:0005737;GO:0005737;GO:0005844;GO:0007147;GO:0007281;GO:0007281;GO:0008494;GO:0008494;GO:0008494;GO:0042802;GO:0045836;GO:0045948;GO:0045948;	-	-	-	-	deleted in azoospermia like [Source:NCBIgene;Acc:374054]	374054	Q804A9
ENSGALG00000038771		4.4941	40.859	9.09169	3.18455	4.11095e-06	0.00232533	4	49400755	49460118	-	59364	TECRL	GO:0005737;GO:0005783;GO:0006629;GO:0016020;GO:0016021;GO:0016021;GO:0016491;GO:0016627;GO:0042761;GO:0055114;	-	-	-	-	trans-2,3-enoyl-CoA reductase like [Source:HGNCSymbol;Acc:HGNC:27365]	422618	-
ENSGALG00000034751		24.6228	93.5235	3.79825	1.92534	5.29229e-06	0.00259035	2	117714320	117748433	-	34114	TRPA1	GO:0005216;GO:0005216;GO:0005262;GO:0005887;GO:0006811;GO:0006811;GO:0006816;GO:0007166;GO:0009409;GO:0010033;GO:0014070;GO:0015267;GO:0015278;GO:0016020;GO:0016020;GO:0016021;GO:0016021;GO:0019233;GO:0032421;GO:0034220;GO:0042493;GO:0042542;GO:0042802;GO:0048265;GO:0050955;GO:0050966;GO:0050968;GO:0051209;GO:0051289;GO:0055085;GO:0070588;GO:0097604;GO:0005216;GO:0006811;GO:0006811;GO:0016020;GO:…	K04984	-	-	-	Gallus gallus transient receptor potential cationchannel subfamily A member 1 (TRPA1), mRNA. [Source:RefSeqmRNA;Acc:NM_001318460]	420180	W8VTH6
ENSGALG00000017405		33.7321	116.331	3.44868	1.78604	9.3975e-06	0.00349984	Z	10035886	10086792	-	50907	NPR3	GO:0016020;GO:0016021;GO:0016021;GO:0016020;GO:0016021;GO:0016021;GO:0001501;GO:0002158;GO:0008217;GO:0016020;GO:0016021;GO:0016021;GO:0016941;GO:0017046;GO:0031404;GO:0032991;GO:0033688;GO:0035810;GO:0042277;GO:0042562;GO:0042803;GO:0120163;	K12325	-	-	-	natriuretic peptide receptor 3 [Source:HGNCSymbol;Acc:HGNC:7945]	431663	-
ENSGALG00000014615		44.9263	189.379	4.21533	2.07564	8.57807e-05	0.0149349	2	99747385	99848774	+	101390	LAMA1	GO:0005102;GO:0007155;GO:0030155;GO:0030334;GO:0045995;GO:0005102;GO:0007155;GO:0030155;GO:0030334;GO:0045995;	K05637	-	-	-	laminin subunit alpha 1 [Source:NCBIgene;Acc:374016]	374016	-
ENSGALG00000013822		29.36	91.9175	3.1307	1.64648	0.000103423	0.0169859	3	54155137	54192103	+	36967	TXLNB	GO:0005615;GO:0005737;GO:0005737;GO:0010976;GO:0019905;GO:0030017;GO:0019905;	-	-	-	-	taxilin beta [Source:NCBI gene;Acc:395515]"	395515	Q9I969
ENSGALG00000037975		9.02896	43.3244	4.79838	2.26255	0.000259852	0.0255835	2	123334374	123350075	+	15702	CA3B	GO:0004089;GO:0008270;GO:0046872;	K01672	EC:4.2.1.1	-	-	carbonic anhydrase 3B [Source:NCBIgene;Acc:420209]	420209	A0A1D5P5F4
ENSGALG00000011287		8.38993	39.696	4.73138	2.24226	0.000266349	0.0258999	3	41961988	41970545	-	8558	SULT	GO:0008146;GO:0016740;	K22523	EC:2.8.2.-	-	-	sulfotransferase [Source:NCBI gene;Acc:395933]"	395933	O57338
ENSGALG00000042416		3.80391	28.1817	7.40862	2.8892	0.00027216	0.0258999	33	1005761	1010979	+	5219	HOXC11	GO:0000978;GO:0001077;GO:0001501;GO:0001656;GO:0001759;GO:0003677;GO:0003677;GO:0005634;GO:0005654;GO:0005829;GO:0006355;GO:0006366;GO:0009952;GO:0009954;GO:0042733;GO:0043565;GO:0045944;GO:0060272;	K09296	-	-	-	homeobox C11 [Source:HGNC Symbol;Acc:HGNC:5123]"	430698	A0A1D5PZJ7
ENSGALG00000035504		93.8093	194.699	2.07548	1.05344	0.000530398	0.038501	2	27328222	27392291	-	64070	ETV1	GO:0000978;GO:0000981;GO:0001077;GO:0003677;GO:0003700;GO:0005634;GO:0005634;GO:0005634;GO:0006355;GO:0006357;GO:0006366;GO:0007411;GO:0007517;GO:0007638;GO:0030154;GO:0043565;GO:0045893;GO:0045944;GO:0048935;GO:0003700;GO:0005634;GO:0006355;GO:0006366;GO:0048935;	K09431	-	-	-	ETS variant 1 [Source:NCBI gene;Acc:395748]"	395748	Q9YHW6
ENSGALG00000011109		39.5135	114.821	2.90587	1.53897	0.000647194	0.0436109	4	46251251	46350676	-	99426	MAPK10	GO:0000166;GO:0004672;GO:0004674;GO:0004705;GO:0004707;GO:0004707;GO:0004707;GO:0005524;GO:0005524;GO:0005622;GO:0005634;GO:0005737;GO:0006468;GO:0006468;GO:0007254;GO:0007258;GO:0010468;GO:0016301;GO:0016310;GO:0016740;GO:0035556;GO:0071310;GO:0000165;GO:0000166;GO:0004672;GO:0004674;GO:0004707;GO:0004707;GO:0005524;GO:0005524;GO:0005622;GO:0006468;GO:0016301;GO:0016310;GO:0016740;	K04440	EC:2.7.11.24	-	-	Gallus gallus mitogen-activated protein kinase 10(MAPK10), transcript variant 1, mRNA. [Source:RefSeqmRNA;Acc:NM_001318224]	422592	A0A1D5PXC6
ENSGALG00000039545		41.7571	104.771	2.50905	1.32714	0.000661368	0.0436109	AADN04004927.1	897	5887	+	4991	PRSS3	GO:0004252;GO:0006508;GO:0006508;GO:0008233;GO:0008236;GO:0016787;GO:0004252;GO:0004252;GO:0005615;GO:0006508;GO:0006508;GO:0006508;GO:0008233;GO:0008236;GO:0016787;	K01312	EC:3.4.21.4	-	-	protease, serine 3 [Source:NCBI gene;Acc:396345]"	396345	Q90627
ENSGALG00000013060		76.4701	164.87	2.15601	1.10836	0.000819359	0.0478331	2	79496841	79702592	-	205752	ADCY2	GO:0000166;GO:0004016;GO:0004016;GO:0004016;GO:0005524;GO:0005737;GO:0005886;GO:0005886;GO:0005887;GO:0006171;GO:0006171;GO:0007189;GO:0009190;GO:0016020;GO:0016021;GO:0016829;GO:0016849;GO:0035556;GO:0046872;GO:0016020;GO:0016021;	K08042	EC:4.6.1.1	-	-	adenylate cyclase 2 [Source:HGNCSymbol;Acc:HGNC:233]	420935	E1BX91
ENSGALG00000003016		12.8132	47.7053	3.72313	1.89652	0.000950458	0.0518504	21	4069606	4082988	-	13383	MASP2	GO:0001855;GO:0001867;GO:0001867;GO:0004252;GO:0004252;GO:0004252;GO:0005509;GO:0005615;GO:0006508;GO:0006508;GO:0008233;GO:0008233;GO:0016787;GO:0048306;GO:0001867;GO:0001867;GO:0004252;GO:0005509;GO:0005576;GO:0006508;	K03993	EC:3.4.21.104	-	-	mannan binding lectin serine peptidase 2[Source:NCBI gene;Acc:407089]	407089	Q6Q1Q9
ENSGALG00000033974		39.9428	97.2064	2.43364	1.28312	0.00124586	0.062589	1	10650557	10710329	+	59773	HGF	GO:0000187;GO:0000902;GO:0001889;GO:0001934;GO:0001934;GO:0004252;GO:0004252;GO:0005615;GO:0006508;GO:0008083;GO:0008283;GO:0010469;GO:0010628;GO:0010629;GO:0014068;GO:0030335;GO:0030335;GO:0032715;GO:0032733;GO:0033137;GO:0035729;GO:0035729;GO:0042056;GO:0042802;GO:0043066;GO:0043154;GO:0048012;GO:0048012;GO:0048012;GO:0050728;GO:0050731;GO:0050918;GO:0051450;GO:0060326;GO:0060665;GO:0060665;GO:…	K05460	-	-	-	hepatocyte growth factor [Source:NCBIgene;Acc:395941]	395941	A0A1D5PAR6;Q788Q2;Q90978
ENSGALG00000015379		27.3965	72.7857	2.65676	1.40967	0.00146134	0.0672051	1	88573241	88584467	+	11227	TAGLN3	GO:0000122;GO:0005634;GO:0043209;GO:0051015;GO:0051015;GO:0051015;GO:0051015;GO:0051015;GO:0051015;	K20526	-	-	-	transgelin 3 [Source:HGNC Symbol;Acc:HGNC:29868]"	418420	E1C7W7
ENSGALG00000008427		20.575	93.3081	4.53503	2.18111	0.00169987	0.0717221	1	11261662	11291903	+	30242	GNAT3	GO:0000166;GO:0001580;GO:0001664;GO:0001750;GO:0001917;GO:0003924;GO:0003924;GO:0003924;GO:0005525;GO:0005525;GO:0005737;GO:0005737;GO:0005834;GO:0007165;GO:0007165;GO:0007186;GO:0007186;GO:0007188;GO:0007188;GO:0019001;GO:0031683;GO:0031683;GO:0032991;GO:0050909;GO:0050913;GO:0050916;GO:0050916;GO:0050917;	K19729	-	-	-	G protein subunit alpha transducin 3 [Source:NCBIgene;Acc:427851]	427851	F1P3R0
ENSGALG00000015269		4.85522	25.7146	5.29628	2.40498	0.00204466	0.078259	2	110494838	110515821	-	20984	OPRK1	GO:0004930;GO:0004930;GO:0004930;GO:0004985;GO:0004985;GO:0004985;GO:0005634;GO:0005829;GO:0005886;GO:0005887;GO:0005887;GO:0005887;GO:0006955;GO:0007165;GO:0007186;GO:0007186;GO:0007218;GO:0007626;GO:0016020;GO:0016021;GO:0016021;GO:0016021;GO:0019233;GO:0019233;GO:0031635;GO:0038003;GO:0038003;GO:0038048;GO:0038048;GO:0038048;GO:0042923;GO:0046877;GO:0051607;	K04214	-	-	-	Gallus gallus opioid receptor kappa 1 (OPRK1),transcript variant 1, mRNA. [Source:RefSeqmRNA;Acc:NM_001318774]	428533	E1C0V9
ENSGALG00000002618		45.0688	102.572	2.2759	1.18644	0.00215463	0.0799556	19	5008445	5015244	+	6800	KCTD7	GO:0005737;GO:0005737;GO:0005829;GO:0005886;GO:0005886;GO:0005886;GO:0016020;GO:0030007;GO:0032411;GO:0051260;GO:0060081;GO:0090461;GO:0051260;	K21917	-	-	NOG284422	potassium channel tetramerization domain containing7 [Source:NCBI gene;Acc:417547]	417547	Q5ZJP7
ENSGALG00000005242		2.3913	18.4261	7.70545	2.94588	0.00225898	0.0826148	2	1500646	1525516	-	24871	-	GO:0004888;GO:0004930;GO:0004930;GO:0004999;GO:0007165;GO:0007166;GO:0007186;GO:0007186;GO:0008528;GO:0016020;GO:0016020;GO:0016021;GO:0016021;GO:0017046;GO:0004888;GO:0004930;GO:0007166;GO:0007186;GO:0016020;GO:0016021;GO:0016021;	K04589	-	-	-	growth-hormone releasing hormone-like peptidereceptor [Source:NCBI gene;Acc:428397]	428397	B3F053
ENSGALG00000032371		3.96422	25.1496	6.34415	2.66543	0.00231755	0.0828851	AADN04002495.1	10781	12209	+	1429	-	GO:0016020;GO:0016021;	-	-	-	-	-	-	-
ENSGALG00000012140		4.75693	25.2028	5.29811	2.40548	0.00265056	0.0890328	5	4507975	4511348	+	3374	FSHB	GO:0001541;GO:0005179;GO:0005179;GO:0005576;GO:0005576;GO:0005615;GO:0005615;GO:0005737;GO:0005737;GO:0005737;GO:0007179;GO:0007186;GO:0009755;GO:0010469;GO:0010628;GO:0010893;GO:0016913;GO:0016913;GO:0016914;GO:0035938;GO:0042699;GO:0042699;GO:0045670;GO:0045780;GO:0060011;	K05250	-	-	NOG41629	follicle stimulating hormone subunit beta[Source:NCBI gene;Acc:374108]	374108	Q8QGF8
ENSGALG00000015332		9.75775	36.5326	3.74395	1.90456	0.00333901	0.0991346	Z	52264712	52364226	+	99515	CPLX1	GO:0000149;GO:0005326;GO:0006836;GO:0016079;GO:0016079;GO:0019905;GO:0030073;GO:0031201;GO:0031201;GO:0043195;GO:0046928;	K15294	-	-	-	complexin 1 [Source:HGNC Symbol;Acc:HGNC:2309]"	427286	E1C8G7
ENSGALG00000017197		23.9409	106.482	4.4477	2.15306	0.00343632	0.0994362	1	183531415	184134793	-	603379	CNTN5	GO:0005886;GO:0007155;GO:0016020;GO:0031225;GO:0005829;GO:0007605;	K06763	-	-	-	contactin 5 [Source:NCBI gene;Acc:395317]"	395317	Q90W79
ENSGALG00000030307		12.8412	41.3802	3.22245	1.68816	0.00403331	0.10731	AADN04008781.1	51	8690	+	8640	-	GO:0005929;GO:0016020;GO:0034464;GO:0034464;	-	-	-	-	-	-	-
ENSGALG00000013223		3.70544	21.1915	5.71903	2.51577	0.00530879	0.122347	11	14241342	14248273	+	6932	CLEC3A	GO:0001503;GO:0005615;	K17519	-	-	-	C-type lectin domain family 3 member A [Source:NCBIgene;Acc:425961]	425961	E1BZI3
ENSGALG00000035338		19.6944	54.5047	2.76753	1.4686	0.00558636	0.125262	1	83255170	83428864	+	173695	-	-	-	-	-	-	-	-	-
ENSGALG00000015150		18.9147	75.8811	4.01175	2.00423	0.0134613	0.189592	Z	36543163	36676401	+	133239	RORB	GO:0000978;GO:0001077;GO:0003677;GO:0003677;GO:0003700;GO:0003700;GO:0003707;GO:0004879;GO:0005634;GO:0005634;GO:0005634;GO:0006351;GO:0006355;GO:0006355;GO:0006366;GO:0007186;GO:0008134;GO:0008270;GO:0008502;GO:0030522;GO:0042462;GO:0042752;GO:0043401;GO:0043565;GO:0043565;GO:0045668;GO:0045893;GO:0045944;GO:0046548;GO:0046549;GO:0046872;	K08533	-	-	NOG324222	RAR related orphan receptor B [Source:NCBIgene;Acc:395980]	395980	Q98934
ENSGALG00000015897		18.1517	68.3093	3.76324	1.91197	0.0137683	0.192072	3	80679194	80732860	+	53667	IMPG1	GO:0005576;	K19016	-	S	NOG73774	interphotoreceptor matrix proteoglycan 1[Source:NCBI gene;Acc:374088]	374088	Q8JIR8
ENSGALG00000007706		4.16503	18.2766	4.38811	2.1336	0.0137845	0.192101	6	22705280	22715778	+	10499	FGF8	GO:0000165;GO:0001569;GO:0001656;GO:0001658;GO:0001759;GO:0001822;GO:0001823;GO:0001839;GO:0001947;GO:0001974;GO:0003007;GO:0003148;GO:0003151;GO:0003198;GO:0005104;GO:0005576;GO:0005622;GO:0006915;GO:0007368;GO:0007507;GO:0008078;GO:0008083;GO:0008083;GO:0008284;GO:0008406;GO:0008543;GO:0008543;GO:0008543;GO:0009792;GO:0009880;GO:0010468;GO:0010469;GO:0010628;GO:0010628;GO:0021537;GO:0021543;GO:…	K04358	-	-	-	fibroblast growth factor 8 [Source:NCBIgene;Acc:396313]	396313	Q90722
ENSGALG00000036412		24.5583	55.6578	2.26635	1.18037	0.0143988	0.195018	2	42607307	42762507	+	155201	TMEM108	GO:0016020;GO:0016021;GO:0005769;GO:0006898;GO:0008090;GO:0010008;GO:0014069;GO:0016020;GO:0016021;GO:0021542;GO:0030424;GO:0031175;GO:0036477;GO:0051388;GO:0097106;GO:0097484;GO:0098815;GO:1904115;GO:1990416;	-	-	-	-	transmembrane protein 108 [Source:HGNCSymbol;Acc:HGNC:28451]	420692	-
ENSGALG00000013980		28.2875	79.1223	2.79708	1.48392	0.0150946	0.199065	3	56395893	56424175	+	28283	SLC2A12	GO:0005215;GO:0005351;GO:0005355;GO:0005887;GO:0008645;GO:0016020;GO:0016020;GO:0016020;GO:0016021;GO:0016021;GO:0022857;GO:0055085;GO:1904659;GO:0005215;GO:0016020;GO:0016020;GO:0016021;GO:0016021;GO:0022857;GO:0055085;	K08149	-	-	-	solute carrier family 2 member 12 [Source:HGNCSymbol;Acc:HGNC:18067]	421696	F1P4J7
ENSGALG00000040822		3.77187	18.1694	4.81708	2.26816	0.015934	0.205833	AADN04002756.1	10225	18817	+	8593	-	GO:0006955;GO:0007166;GO:0016020;GO:0016020;GO:0016021;	-	-	-	-	-	-	-
ENSGALG00000020836		3.14774	17.9343	5.69752	2.51033	0.0160449	0.20651	7	12480858	12488246	-	7389	FAM237A	-	-	-	-	-	family with sequence similarity 237 member A[Source:HGNC Symbol;Acc:HGNC:52388]	-	-
ENSGALG00000038618		2.81867	16.3296	5.79337	2.5344	0.0161949	0.207668	10	8640075	8652609	+	12535	ONECUT1	GO:0001077;GO:0001228;GO:0001889;GO:0001952;GO:0002064;GO:0003677;GO:0003677;GO:0003677;GO:0003677;GO:0003700;GO:0005634;GO:0005634;GO:0005634;GO:0006006;GO:0006357;GO:0006366;GO:0007219;GO:0007492;GO:0009653;GO:0030154;GO:0030154;GO:0030183;GO:0030335;GO:0030512;GO:0031016;GO:0031018;GO:0045165;GO:0045944;GO:0045944;GO:0048536;GO:0060271;	K08026	-	-	-	one cut homeobox 1 [Source:HGNCSymbol;Acc:HGNC:8138]	107054176	A0A1D5NY75
ENSGALG00000033210		180.381	520.887	2.88771	1.52992	0.0176202	0.215666	AADN04009922.1	2956	7017	+	4062	-	-	-	-	-	-	-	-	-
ENSGALG00000019509		37.6836	106.114	2.81592	1.49361	0.01843	0.219328	2	94402654	94510729	-	108076	-	-	-	-	-	-	coiled-coil domain containing 102B [Source:NCBIgene;Acc:100859046]	100859046	-
ENSGALG00000033717		6.57778	23.1313	3.51658	1.81417	0.0200372	0.228223	AADN04016751.1	341	4775	-	4435	-	-	-	-	-	-	-	-	-
ENSGALG00000029392		3.87016	17.5276	4.5289	2.17916	0.0205177	0.230987	1	131393723	131503806	+	110084	GABRB3	GO:0004888;GO:0004890;GO:0004890;GO:0004890;GO:0005216;GO:0005230;GO:0005254;GO:0005886;GO:0005886;GO:0005886;GO:0005887;GO:0005887;GO:0006811;GO:0006811;GO:0006821;GO:0007165;GO:0007214;GO:0007214;GO:0007268;GO:0007605;GO:0016020;GO:0016020;GO:0016021;GO:0016021;GO:0022851;GO:0022851;GO:0022851;GO:0030054;GO:0030659;GO:0031410;GO:0034220;GO:0034220;GO:0034707;GO:0042391;GO:0042802;GO:0043005;GO:…	K05181	-	-	-	gamma-aminobutyric acid type A receptor beta3subunit [Source:NCBI gene;Acc:396290]	396290	P19019
ENSGALG00000040532		1.14323	11.1576	9.75972	3.28684	0.0218197	0.235751	9	11935072	11938586	+	3515	ZIC1	GO:0000977;GO:0000977;GO:0000978;GO:0000981;GO:0001077;GO:0003676;GO:0003700;GO:0005634;GO:0005634;GO:0005634;GO:0005737;GO:0006366;GO:0007389;GO:0007417;GO:0007420;GO:0007420;GO:0007628;GO:0008589;GO:0021510;GO:0042307;GO:0045893;GO:0045944;	K09224	-	-	-	Zic family member 1 [Source:NCBI gene;Acc:374103]"	374103	Q8JJC0
ENSGALG00000008733		33.6087	67.8039	2.01745	1.01253	0.0230501	0.242103	8	16484642	16493031	+	8390	LPAR3	GO:0000187;GO:0004930;GO:0004930;GO:0005886;GO:0007165;GO:0007186;GO:0007186;GO:0007186;GO:0016020;GO:0016021;GO:0016021;GO:0030424;GO:0032060;GO:0043410;GO:0048672;GO:0070915;	K04294	-	-	NOG288678	lysophosphatidic acid receptor 3 [Source:NCBIgene;Acc:771215]	771215	B0FMV6
ENSGALG00000005022		0.709492	9.39555	13.2427	3.72712	0.0250501	0.252877	12	5106896	5121359	-	14464	-	GO:0016020;GO:0016021;	-	-	-	-	-	-	-
ENSGALG00000012236		2.79299	16.0106	5.73241	2.51914	0.0250677	0.252906	1	50896431	50910979	+	14549	DMC1	GO:0000150;GO:0000166;GO:0000730;GO:0000781;GO:0000794;GO:0000794;GO:0001541;GO:0001556;GO:0003677;GO:0003690;GO:0003697;GO:0005524;GO:0005524;GO:0005634;GO:0005634;GO:0005634;GO:0005694;GO:0006259;GO:0006281;GO:0006312;GO:0007129;GO:0007131;GO:0007131;GO:0007141;GO:0007276;GO:0007283;GO:0007286;GO:0008094;GO:0008094;GO:0042148;	K10872	-	-	-	DNA meiotic recombinase 1 [Source:HGNCSymbol;Acc:HGNC:2927]	427903	-
ENSGALG00000011242		7.05632	23.0768	3.27038	1.70946	0.0259277	0.257245	7	22179676	22195512	+	15837	OBSL1	GO:0000226;GO:0005737;GO:0005794;GO:0005813;GO:0005865;GO:0007030;GO:0007088;GO:0008307;GO:0030018;GO:0030240;GO:0030241;GO:0031430;GO:0034067;GO:0045214;GO:0048471;GO:0048739;GO:0050775;GO:0051015;GO:0051371;GO:0055003;GO:0055008;GO:1990393;	K19574	-	-	-	obscurin like 1 [Source:HGNCSymbol;Acc:HGNC:29092]	424198	F1P369
ENSGALG00000022875		32.839	66.2705	2.01804	1.01296	0.0269223	0.261295	2	98303218	98307540	-	4323	-	GO:0005102;GO:0009897;GO:0016020;GO:0016021;GO:0050776;GO:0050852;GO:0016020;GO:0016021;GO:0016020;GO:0016021;GO:0016020;GO:0016021;	-	-	-	-	myelin oligodendrocyte glycoprotein [Source:NCBIgene;Acc:421050]	421050	-
ENSGALG00000038407		3.12862	16.1667	5.16737	2.36943	0.0282961	0.269269	AADN04003005.1	2739	18018	-	15280	-	-	-	-	-	-	-	-	-
ENSGALG00000037957		50.5272	106.138	2.10061	1.07081	0.0297167	0.275773	3	2442757	2444569	-	1813	-	GO:0005509;GO:0005509;GO:0005515;GO:0005544;GO:0008201;GO:0035374;GO:0042802;GO:0048306;	-	-	-	-	-	-	-
ENSGALG00000016767		3.0025	24.5304	8.16998	3.03033	0.0313723	0.28212	1	132714633	132747517	-	32885	-	GO:0003690;GO:0003700;GO:0005634;GO:0006355;GO:0008023;GO:0032783;	-	-	-	-	-	-	-
ENSGALG00000013311		34.9783	104.567	2.98948	1.57989	0.0317488	0.284312	5	3237323	3358041	+	120719	ANO3	GO:0016020;GO:0016021;GO:0017128;GO:0046983;GO:0061588;GO:0061590;GO:0061591;GO:0061588;	K19498	-	-	-	anoctamin 3 [Source:NCBI gene;Acc:422968]"	422968	-
ENSGALG00000012522		4.73781	17.4031	3.67324	1.87706	0.0352234	0.299143	1	51645215	51653703	+	8489	PVALB	GO:0005509;GO:0005509;GO:0005634;GO:0005737;GO:0005737;GO:0030424;GO:0046872;GO:0051480;GO:0005509;GO:0046872;GO:0005509;GO:0046872;	-	-	-	-	parvalbumin [Source:NCBI gene;Acc:396459]"	396459	C1L370
ENSGALG00000032039		2.20747	12.4838	5.65528	2.4996	0.0361073	0.301146	7	16389450	16392023	-	2574	HOXD13	GO:0000978;GO:0001077;GO:0001158;GO:0001228;GO:0001501;GO:0003677;GO:0003677;GO:0003677;GO:0003677;GO:0003682;GO:0003700;GO:0005634;GO:0005634;GO:0005634;GO:0006355;GO:0006366;GO:0007389;GO:0009952;GO:0022612;GO:0030326;GO:0030539;GO:0035108;GO:0042127;GO:0042733;GO:0043565;GO:0045944;GO:0045944;GO:0060527;GO:0060571;GO:0060602;GO:0060687;	K09298	-	-	-	homeobox D13 [Source:NCBI gene;Acc:396415]"	396415	P24344
ENSGALG00000032493		3.5944	15.3739	4.27718	2.09666	0.0368998	0.303101	AADN04001085.1	2449	8775	-	6327	-	-	-	-	-	-	-	-	-
ENSGALG00000028682		35.0344	72.3455	2.06498	1.04613	0.0396261	0.313984	2	92943205	92948715	+	5511	CBLN2	GO:0005615;GO:0051965;	-	-	-	-	cerebellin 2 precursor [Source:NCBIgene;Acc:421019]	421019	D2XJ63
ENSGALG00000043735		4.38307	17.0891	3.8989	1.96307	0.040182	0.316632	AADN04000902.1	1094	8663	-	7570	-	GO:0016020;GO:0016021;GO:0016020;GO:0016021;GO:0016020;GO:0016021;GO:0005102;GO:0009897;GO:0016020;GO:0016021;GO:0050776;GO:0050852;	-	-	-	-	-	-	-
ENSGALG00000042116		75.849	188.936	2.49095	1.3167	0.0433404	0.32708	3	73159375	73275217	-	115843	FUT9	GO:0005794;GO:0006486;GO:0006486;GO:0008417;GO:0016020;GO:0016020;GO:0016021;GO:0016740;GO:0016757;GO:0032580;GO:0036065;GO:0036065;GO:0046920;GO:0046920;	K03663	EC:2.4.1.152	-	-	fucosyltransferase 9 [Source:NCBI gene;Acc:771133]"	771133	Q8UWC1
ENSGALG00000004093		3.09442	13.1991	4.26544	2.09269	0.0448892	0.330357	4	1519495	1524660	+	5166	TBX22	GO:0000122;GO:0000977;GO:0003677;GO:0003677;GO:0003700;GO:0005634;GO:0005634;GO:0005634;GO:0006355;GO:0045892;	K10186	-	-	NOG263167	T-box 22 [Source:NCBI gene;Acc:373895]"	373895	Q8AYE5
ENSGALG00000029002		15.8759	35.1868	2.21636	1.14819	0.0462558	0.334983	1	128574593	128598310	-	23718	-	GO:0016020;GO:0016021;GO:0016020;GO:0016021;	-	-	-	-	Xg glycoprotein (Xg blood group) [Source:NCBIgene;Acc:418661]	418661	A0A1L1RVG9
ENSGALG00000034070		13.0637	30.2887	2.31855	1.21322	0.0464523	0.335345	7	18286593	18311186	-	24594	GAD1	GO:0003824;GO:0004351;GO:0005622;GO:0005737;GO:0005938;GO:0016829;GO:0016831;GO:0019752;GO:0030170;GO:0030424;GO:0035176;GO:0035641;GO:0043679;GO:0044306;GO:0045202;GO:0048786;GO:0060077;	K01580	EC:4.1.1.15	-	-	glutamate decarboxylase 1 [Source:NCBIgene;Acc:395743]	395743	Q9YI58
ENSGALG00000038694		23.4965	57.5796	2.45056	1.29311	0.0475445	0.338797	AADN04004570.1	1172	10525	-	9354	-	GO:0004497;GO:0005506;GO:0005737;GO:0006082;GO:0006805;GO:0008392;GO:0008395;GO:0016491;GO:0016705;GO:0016712;GO:0016712;GO:0019373;GO:0020037;GO:0020037;GO:0042738;GO:0043231;GO:0046872;GO:0055114;GO:0055114;GO:0055114;	-	-	-	-	cytochrome P450 2B4-like [Source:NCBIgene;Acc:101749846]	101749846	A0A1D5P0D1
ENSGALG00000010490		20.1305	43.3005	2.15099	1.105	0.0486781	0.342617	6	34911697	34923846	+	12150	DPYSL4	GO:0005737;GO:0016787;GO:0016810;GO:0031005;GO:0070997;GO:0097485;GO:0005737;GO:0016787;GO:0016810;GO:0070997;GO:0097485;GO:0005737;GO:0016787;GO:0016810;GO:0070997;GO:0097485;GO:0016787;GO:0016810;GO:0070997;GO:0097485;GO:0016787;GO:0016810;GO:0070997;GO:0097485;	-	-	-	-	dihydropyrimidinase like 4 [Source:HGNCSymbol;Acc:HGNC:3016]	374022	Q98SS4
Common elements in differentially expressed genes and putative miR-1727 targets
ENSGALG00000005653		847.638	416.654	0.491547	-1.0246	5.26898e-06	0.00259035	6	16936051	16944525	+	8475	NFKB2	GO:0003677;GO:0003700;GO:0005634;GO:0005737;GO:0006355;GO:0007165;GO:0000978;GO:0001077;GO:0002268;GO:0002467;GO:0003677;GO:0003700;GO:0005634;GO:0005634;GO:0005634;GO:0005737;GO:0005737;GO:0005829;GO:0006355;GO:0006355;GO:0006366;GO:0007165;GO:0030198;GO:0033257;GO:0038061;GO:0045944;GO:0048536;GO:0003677;GO:0003700;GO:0005634;GO:0005737;GO:0006355;GO:0007165;GO:0003677;GO:0003700;GO:0005634;GO:…	K04469	-	-	-	nuclear factor kappa B subunit 2 [Source:NCBIgene;Acc:386574]	386574	P98150
ENSGALG00000046464		134.202	46.0883	0.343424	-1.54194	7.8537e-05	0.014313	25	2199629	2201870	+	2242	-	-	-	-	-	-	-	-	-
ENSGALG00000007381		103.137	35.2235	0.341522	-1.54995	9.67095e-05	0.0162425	5	16999644	17004311	-	4668	SERPING1	GO:0001869;GO:0004867;GO:0004867;GO:0004867;GO:0005615;GO:0005615;GO:0010951;GO:0030193;GO:0045916;	K04001	-	-	-	serpin family G member 1 [Source:HGNCSymbol;Acc:HGNC:1228]	423132	-
ENSGALG00000003333		174.43	70.9289	0.406633	-1.2982	0.000175689	0.0213363	27	5292832	5299192	-	6361	GHDC	-	-	-	-	-	GH3 domain containing [Source:HGNCSymbol;Acc:HGNC:24438]	420028	-
ENSGALG00000034399		84.3676	28.4912	0.337703	-1.56617	0.000321413	0.0285291	AADN04002600.1	1819	4583	+	2765	-	-	-	-	-	-	-	-	-
ENSGALG00000032610		76.8524	25.3167	0.32942	-1.602	0.000364247	0.0310443	27	5381307	5386131	+	4825	NAGLU	GO:0007040;GO:0021680;GO:0042474;GO:0045475;GO:0046548;GO:0060119;GO:0070062;	K01205	EC:3.2.1.50	-	-	N-acetyl-alpha-glucosaminidase [Source:HGNCSymbol;Acc:HGNC:7632]	107055308	A0A1D5NU78
ENSGALG00000007350		157.769	64.2613	0.407312	-1.2958	0.000393407	0.0320927	5	16975014	16977341	-	2328	-	GO:0005623;GO:0016020;GO:0016021;GO:0045454;GO:0016020;GO:0016021;	-	-	-	-	thioredoxin related transmembrane protein 2[Source:NCBI gene;Acc:428853]	-	-
ENSGALG00000006992		91.6184	27.2431	0.297354	-1.74975	0.000485809	0.0369884	20	10773802	10777893	+	4092	MMP9	GO:0001501;GO:0001503;GO:0001934;GO:0004175;GO:0004222;GO:0004222;GO:0004222;GO:0005615;GO:0006508;GO:0006508;GO:0006508;GO:0007566;GO:0008233;GO:0008233;GO:0008237;GO:0008237;GO:0008237;GO:0008237;GO:0008270;GO:0016787;GO:0030198;GO:0030574;GO:0030574;GO:0031012;GO:0034614;GO:0035987;GO:0042802;GO:0043065;GO:0043066;GO:0043388;GO:0045742;GO:0046872;GO:0050900;GO:0051549;GO:0071276;GO:0090200;GO:…	K01403	EC:3.4.24.35	-	-	matrix metallopeptidase 9 [Source:NCBIgene;Acc:395387]	395387	Q9DE15
ENSGALG00000022850		201.409	84.6547	0.420313	-1.25046	0.00108016	0.0560866	3	104926401	104932042	+	5642	TMEM214	GO:0005783;GO:0005783;GO:0005794;GO:0005794;GO:0005829;GO:0005829;GO:0005881;GO:0005881;GO:0016020;GO:0016021;	-	-	-	-	transmembrane protein 214 [Source:HGNCSymbol;Acc:HGNC:25983]	428658	-
ENSGALG00000006702		128.607	58.4217	0.454265	-1.13839	0.00181898	0.0742672	10	13033323	13040620	+	7298	MFGE8	GO:0001786;GO:0005178;GO:0005509;GO:0005615;GO:0006910;GO:0006911;GO:0008429;GO:0009897;GO:0019897;GO:0043277;GO:0050766;	K17253	-	-	-	milk fat globule-EGF factor 8 protein [Source:NCBIgene;Acc:415494]	415494	E1C0K5
ENSGALG00000034566		4370.51	723.131	0.165457	-2.59547	0.00326461	0.0982883	AADN04001110.1	723	11866	-	11144	-	-	-	-	-	-	-	-	-
ENSGALG00000001470		197.369	87.38	0.442724	-1.17552	0.00400684	0.106918	10	2548211	2551299	+	3089	STOML1	GO:0016020;GO:0016020;GO:0016021;	-	-	-	-	stomatin like 1 [Source:NCBI gene;Acc:415303]"	415303	F1NSB5
ENSGALG00000040832		443.679	186.417	0.420161	-1.25098	0.00543981	0.123922	28	2853995	2861721	+	7727	CFD	GO:0004252;GO:0006508;GO:0006508;GO:0006957;GO:0008233;GO:0008236;GO:0016787;GO:0004252;GO:0006508;GO:0006508;GO:0006957;GO:0008233;GO:0008236;GO:0016787;	K01334	EC:3.4.21.46	-	-	complement factor D [Source:HGNCSymbol;Acc:HGNC:2771]	100857593	-
ENSGALG00000020754		46.5541	16.4913	0.354238	-1.49721	0.00613374	0.131184	6	22093227	22094596	+	1370	ATP6V0E2	GO:0006811;GO:0015078;GO:0015991;GO:0015991;GO:0016020;GO:0016021;GO:0016787;GO:0033179;GO:0033179;GO:0055085;GO:0006811;GO:0015078;GO:0015991;GO:0015991;GO:0016020;GO:0016021;GO:0016787;GO:0033179;GO:0033179;GO:0055085;	K02153	-	-	-	ATPase H+ transporting V0 subunit e2 [Source:NCBIgene;Acc:769770]	769770	F1P345
ENSGALG00000027762		151.572	62.4223	0.411832	-1.27987	0.00667384	0.136844	1	194766325	194780532	-	14208	PGAP2	GO:0005789;GO:0006506;GO:0016020;GO:0016021;GO:0016020;GO:0016021;GO:0016020;GO:0016021;	-	-	-	-	post-GPI attachment to proteins 2 [Source:HGNCSymbol;Acc:HGNC:17893]	100859632	R4GLU3
ENSGALG00000024172		198.471	82.2547	0.414443	-1.27076	0.00699318	0.140918	13	10437614	10453289	+	15676	THOC3	GO:0000445;GO:0006406;	K12880	-	-	-	THO complex 3 [Source:NCBI gene;Acc:416232]"	416232	A0A1L1RPP5
ENSGALG00000003045		1095.4	391.045	0.356988	-1.48605	0.0080351	0.149098	20	2252980	2259130	+	6151	E2F1	GO:0000077;GO:0000122;GO:0000790;GO:0000790;GO:0000981;GO:0000987;GO:0003677;GO:0003677;GO:0003700;GO:0003700;GO:0003700;GO:0005634;GO:0005634;GO:0005634;GO:0005654;GO:0005667;GO:0005667;GO:0005737;GO:0005813;GO:0006351;GO:0006355;GO:0006355;GO:0006355;GO:0008134;GO:0008134;GO:0008630;GO:0010628;GO:0030900;GO:0032991;GO:0035189;GO:0043065;GO:0043276;GO:0043392;GO:0043565;GO:0043565;GO:0044212;GO:…	K17454	-	-	-	E2F transcription factor 1 [Source:NCBIgene;Acc:396142]	396142	Q90977
ENSGALG00000033162		903.603	391.37	0.433122	-1.20715	0.00892546	0.156176	27	4729921	4735633	+	5713	PSMD3	GO:0000502;GO:0000502;GO:0005838;GO:0006511;GO:0008541;GO:0022624;GO:0030234;GO:0042176;GO:0050790;GO:0000502;GO:0030234;GO:0042176;GO:0050790;GO:0030234;GO:0050790;GO:0000502;GO:0030234;GO:0042176;GO:0050790;GO:0030234;GO:0050790;	K03033	-	-	-	proteasome 26S subunit, non-ATPase 3 [Source:NCBIgene;Acc:426133]	426133	Q5ZMD9
ENSGALG00000027874		318.827	99.6064	0.312415	-1.67846	0.00951232	0.161738	5	24438649	24440766	+	2118	CHAC1	GO:0003839;GO:0003839;GO:0003839;GO:0005112;GO:0005737;GO:0005802;GO:0006751;GO:0006751;GO:0006751;GO:0016829;GO:0022008;	K07232	EC:4.3.2.7	-	-	ChaC glutathione specific gamma-glutamylcyclotransferase 1 [Source:NCBI gene;Acc:423209]	423209	R4GKI4
ENSGALG00000007370		150.844	52.8396	0.350293	-1.51337	0.0113631	0.174365	5	16996870	16999139	-	2270	CLP1	GO:0000166;GO:0000214;GO:0000214;GO:0005524;GO:0005634;GO:0005634;GO:0005634;GO:0005654;GO:0005829;GO:0005849;GO:0005849;GO:0006378;GO:0006388;GO:0006388;GO:0006388;GO:0006397;GO:0008033;GO:0016301;GO:0016310;GO:0016740;GO:0021695;GO:0021695;GO:0021695;GO:0030423;GO:0030423;GO:0031124;GO:0031124;GO:0035087;GO:0035087;GO:0046404;GO:0051733;GO:0051733;GO:0051736;GO:0051736;	K14399	EC:2.7.1.78	A	COG5623	cleavage and polyadenylation factor I subunit 1[Source:NCBI gene;Acc:423131]	423131	Q5ZJL4
ENSGALG00000033888		1059.32	515.305	0.486448	-1.03964	0.0121164	0.179433	AADN04000623.1	80945	88777	-	7833	IDH3B	GO:0000287;GO:0000287;GO:0004449;GO:0004449;GO:0005739;GO:0006099;GO:0006099;GO:0016616;GO:0051287;GO:0051287;GO:0055114;GO:0000287;GO:0000287;GO:0004449;GO:0004449;GO:0005739;GO:0006099;GO:0006099;GO:0016616;GO:0051287;GO:0051287;GO:0055114;GO:0000287;GO:0000287;GO:0004449;GO:0004449;GO:0005739;GO:0006099;GO:0006099;GO:0016616;GO:0051287;GO:0051287;GO:0055114;	K00030	EC:1.1.1.41	-	-	isocitrate dehydrogenase 3 (NAD(+)) beta[Source:NCBI gene;Acc:426573]	426573	Q5ZKN9
ENSGALG00000029369		82.2179	26.5948	0.323467	-1.62831	0.0126619	0.183576	3	104956386	104961874	-	5489	PREB	GO:0003400;GO:0005090;GO:0005090;GO:0005096;GO:0005634;GO:0009306;GO:0016020;GO:0016021;GO:0030176;GO:0032527;GO:0043547;GO:0050790;GO:0051020;GO:0051020;GO:0070971;	K14003	-	-	-	prolactin regulatory element binding [Source:HGNCSymbol;Acc:HGNC:9356]	100858986	A0A077KY10
ENSGALG00000039761		43.4255	15.0689	0.347005	-1.52697	0.013026	0.18615	AADN04001212.1	23235	29536	+	6302	-	GO:0003676;GO:0003676;GO:0003676;	-	-	-	-	zinc finger protein 653 [Source:NCBIgene;Acc:107057618]	107057618	-
ENSGALG00000011290		5299.29	2333.77	0.440393	-1.18314	0.0133973	0.189037	2	37327222	37332796	+	5575	RPL15	GO:0003735;GO:0005622;GO:0005840;GO:0005840;GO:0006412;GO:0003735;GO:0005622;GO:0005840;GO:0005840;GO:0006412;GO:0003735;GO:0005622;GO:0005840;GO:0005840;GO:0006412;GO:0003735;GO:0005622;GO:0005840;GO:0005840;GO:0006412;GO:0003735;GO:0005622;GO:0005634;GO:0005840;GO:0005840;GO:0006412;GO:0003735;GO:0005622;GO:0005840;GO:0005840;GO:0006412;GO:0003735;GO:0005622;GO:0005840;GO:0005840;GO:0006412;	K02877	-	-	-	ribosomal protein L15 [Source:NCBIgene;Acc:428442]	428442	F1NQG5
ENSGALG00000031281		313.803	131.153	0.417946	-1.25861	0.0139421	0.192614	3	105012037	105020075	-	8039	GTF3C2	GO:0000127;GO:0000127;GO:0003677;GO:0006383;GO:0006383;	K15200	-	-	-	general transcription factor IIIC subunit 2[Source:HGNC Symbol;Acc:HGNC:4665]	430980	-
ENSGALG00000032843		382.482	102.029	0.266754	-1.90642	0.0143621	0.195018	AADN04000776.1	51817	58062	-	6246	AAAS	GO:0005643;GO:0005643;GO:0005654;GO:0005813;GO:0005829;GO:0006913;GO:0006913;GO:0007612;GO:0009566;GO:0031965;	-	-	-	-	aladin WD repeat nucleoporin [Source:HGNCSymbol;Acc:HGNC:13666]	-	-
ENSGALG00000030942		107.051	47.6185	0.444821	-1.1687	0.0143699	0.195018	AADN04001595.1	13251	20077	-	6827	KMT5C	GO:0000780;GO:0005654;GO:0005720;GO:0005721;GO:0008168;GO:0016571;GO:0016740;GO:0018024;GO:0032259;GO:0034773;GO:0034773;GO:0034773;GO:0042799;GO:0042799;GO:0042799;	-	-	-	-	lysine methyltransferase 5C [Source:HGNCSymbol;Acc:HGNC:28405]	-	-
ENSGALG00000011970		55.1617	25.2217	0.457232	-1.129	0.0178411	0.216456	1	49788795	49792401	+	3607	CHADL	GO:0005615;GO:0031012;	-	-	-	-	chondroadherin-like [Source:NCBI gene;Acc:417998]"	417998	F1NHD7
ENSGALG00000042984		12.954	0.706797	0.0545619	-4.19596	0.020522	0.230987	12	3122759	3126465	-	3707	-	GO:0006508;GO:0008237;GO:0016787;GO:0004046;GO:0005737;GO:0006508;GO:0006520;GO:0008237;GO:0016787;GO:0004046;GO:0004046;GO:0005737;GO:0006508;GO:0006520;GO:0008237;GO:0016787;	K14677	EC:3.5.1.14	-	-	aminoacylase 1 [Source:NCBI gene;Acc:100858836]"	100858836	A0A1D5PAU7
ENSGALG00000033953		35.3043	10.942	0.309933	-1.68997	0.020697	0.232022	4	1864533	1871303	-	6771	SHROOM4	GO:0001725;GO:0005737;GO:0005884;GO:0005912;GO:0007015;GO:0007015;GO:0007420;GO:0009898;GO:0009925;GO:0015629;GO:0016324;GO:0016324;GO:0030036;GO:0030864;GO:0030864;GO:0031941;GO:0043296;GO:0045159;GO:0050890;GO:0051015;GO:0051015;GO:0051015;	K18625	-	-	-	shroom family member 4 [Source:HGNCSymbol;Acc:HGNC:29215]	777072	-
ENSGALG00000030533		573.785	265.534	0.462776	-1.11161	0.0234383	0.244242	AADN04000659.1	56622	60029	-	3408	PGLS	GO:0005975;GO:0006098;GO:0006098;GO:0009051;GO:0017057;GO:0017057;GO:0017057;	K01057	EC:3.1.1.31	-	-	6-phosphogluconolactonase [Source:NCBIgene;Acc:430442]	430442	Q5ZJY1
ENSGALG00000030099		213.852	84.8469	0.396756	-1.33368	0.0302997	0.277723	KQ759681.1	667	8313	+	7647	-	GO:0005658;GO:0006270;GO:0046982;	-	-	-	-	-	-	-
ENSGALG00000042572		31.824	11.6121	0.364884	-1.45449	0.0305037	0.278698	1	194412234	194413229	-	996	-	GO:0005739;GO:0015031;GO:0042719;GO:0046872;	K17779	-	-	-	translocase of inner mitochondrial membrane 10B[Source:NCBI gene;Acc:107052461]	107052461	-
ENSGALG00000027902		191.926	92.1487	0.480125	-1.05852	0.0312145	0.281822	18	9956848	9959064	-	2217	SYNGR2	GO:0008021;GO:0016020;GO:0016020;GO:0016021;GO:0030672;GO:0031594;	-	-	-	-	Gallus gallus synaptogyrin 2 (SYNGR2), mRNA.[Source:RefSeq mRNA;Acc:NM_001318453]	100859110	Q5ZM48
ENSGALG00000037688		60.3334	19.2584	0.319201	-1.64746	0.0336569	0.291895	AADN04000776.1	47638	50396	+	2759	C12orf10	GO:0005634;GO:0005634;GO:0005654;GO:0005739;GO:0035641;	-	-	-	-	chromosome 12 open reading frame 10 [Source:HGNCSymbol;Acc:HGNC:17590]	426187	-
ENSGALG00000025809		46.2869	13.3957	0.289406	-1.78883	0.0353315	0.299487	28	3646007	3649991	+	3985	TMEM161A	GO:0016020;GO:0016021;GO:0032526;GO:0034599;GO:0034644;GO:0045739;GO:1902230;	-	-	-	-	transmembrane protein 161A [Source:HGNCSymbol;Acc:HGNC:26020]	-	-
ENSGALG00000029395		956.608	458.871	0.479685	-1.05984	0.043539	0.327134	AADN04006791.1	2137	8893	+	6757	GSTM3	GO:0004364;GO:0004364;GO:0004364;GO:0004364;GO:0005737;GO:0005829;GO:0006749;GO:0016740;GO:0018916;GO:0019899;GO:0035686;GO:0042178;GO:0042802;GO:0042803;GO:0042803;GO:0043295;GO:0043627;GO:0045171;GO:0070458;	K00799	EC:2.5.1.18	-	-	glutathione S-transferase mu 3 [Source:HGNCSymbol;Acc:HGNC:4635]	107050492	-
ENSGALG00000031037		424.049	184.865	0.435953	-1.19776	0.046355	0.334983	AADN04007178.1	3605	10545	-	6941	-	GO:0016020;GO:0016021;GO:0016020;GO:0016021;	-	-	-	-	-	-	-
ENSGALG00000017040		69.9488	213.242	3.04855	1.60812	9.29388e-06	0.00349984	1	171268903	171314194	-	45292	-	GO:0004866;GO:0005576;GO:0005576;GO:0005615;GO:0010951;GO:0004252;GO:0004866;GO:0005576;GO:0005576;GO:0005615;GO:0006508;GO:0006956;GO:0010951;GO:0030449;	K03989	-	-	-	complement C4A (Rodgers blood group) [Source:NCBIgene;Acc:418892]	418892	A0A1D5PU94
ENSGALG00000008704		99.6399	242.856	2.43734	1.28531	1.16495e-05	0.00407281	2	19883398	20025167	+	141770	CUBN	GO:0005509;GO:0005737;GO:0005768;GO:0005783;GO:0005794;GO:0005903;GO:0005905;GO:0006898;GO:0009617;GO:0016324;GO:0016324;GO:0030139;GO:0030139;GO:0042803;GO:0042953;GO:0045177;GO:0070062;GO:0004222;GO:0005509;GO:0006508;GO:0005509;	K14616	-	-	-	cubilin [Source:HGNC Symbol;Acc:HGNC:2548]"	420523	F1NIW7
ENSGALG00000037705		204.971	528.703	2.5794	1.36704	1.60132e-05	0.00495373	AADN04007509.1	446	7936	-	7491	-	-	-	-	-	-	outer dense fiber protein 3-like 15 [Source:NCBIgene;Acc:107057195]	-	-
ENSGALG00000032620		7.47731	44.7869	5.98971	2.58249	4.48878e-05	0.00949349	AADN04011290.1	49	6533	-	6485	-	GO:0005506;GO:0005737;GO:0006082;GO:0006805;GO:0008395;GO:0016705;GO:0016712;GO:0020037;GO:0020037;GO:0042738;GO:0043231;GO:0055114;GO:0055114;	-	-	-	-	-	-	-
ENSGALG00000041800		18.6133	81.0177	4.35268	2.1219	0.000157295	0.0198819	18	177474	220592	+	43119	GLP2R	GO:0004888;GO:0004930;GO:0004930;GO:0004967;GO:0007165;GO:0007166;GO:0007186;GO:0007186;GO:0008528;GO:0016020;GO:0016020;GO:0016021;GO:0016021;GO:0017046;GO:0071377;GO:0004930;GO:0007186;GO:0016020;	K04582	-	-	-	glucagon-like peptide 2 receptor [Source:NCBIgene;Acc:427787]	427787	C4P7J2
ENSGALG00000016662		4.62659	33.2054	7.17707	2.84339	0.000180569	0.0213363	3	107785815	107811652	+	25838	GATA4	GO:0000977;GO:0000978;GO:0001077;GO:0001085;GO:0001228;GO:0003180;GO:0003197;GO:0003290;GO:0003677;GO:0003677;GO:0003700;GO:0003700;GO:0003700;GO:0003713;GO:0005634;GO:0005634;GO:0005634;GO:0005634;GO:0006355;GO:0006366;GO:0007507;GO:0008134;GO:0008270;GO:0008584;GO:0009887;GO:0009888;GO:0016604;GO:0042493;GO:0043565;GO:0044212;GO:0045893;GO:0045893;GO:0045944;GO:0046872;GO:0048468;GO:0048646;GO:…	K09183	-	-	-	GATA binding protein 4 [Source:NCBIgene;Acc:396392]	396392	P43691;E1C9C6
ENSGALG00000015021		0.965946	18.0838	18.7213	4.22661	0.000393271	0.0320927	Z	24897252	24901748	-	4497	TMEM174	GO:0016020;GO:0016021;	-	-	-	-	transmembrane protein 174 [Source:NCBIgene;Acc:768886]	768886	E1C1L3
ENSGALG00000006412		13.2664	50.0818	3.77508	1.91651	0.000511404	0.0379662	4	4375987	4381807	+	5821	VGLL1	GO:0005634;GO:0005634;GO:0005634;GO:0006355;GO:0008022;GO:0005634;GO:0006355;	-	-	-	-	vestigial like family member 1 [Source:HGNCSymbol;Acc:HGNC:20985]	770844	-
ENSGALG00000035504		93.8093	194.699	2.07548	1.05344	0.000530398	0.038501	2	27328222	27392291	-	64070	ETV1	GO:0000978;GO:0000981;GO:0001077;GO:0003677;GO:0003700;GO:0005634;GO:0005634;GO:0005634;GO:0006355;GO:0006357;GO:0006366;GO:0007411;GO:0007517;GO:0007638;GO:0030154;GO:0043565;GO:0045893;GO:0045944;GO:0048935;GO:0003700;GO:0005634;GO:0006355;GO:0006366;GO:0048935;	K09431	-	-	-	ETS variant 1 [Source:NCBI gene;Acc:395748]"	395748	Q9YHW6
ENSGALG00000023490		3.17341	24.3933	7.68679	2.94238	0.000817497	0.0478331	8	14267802	14275723	-	7922	C8H1ORF146	-	-	-	-	-	chromosome 8 open reading frame, human C1orf146[Source:NCBI gene;Acc:770460]	770460	F1NUG9
ENSGALG00000012142		13.7069	46.7695	3.41211	1.77067	0.000951883	0.0518504	5	4465495	4469937	-	4443	KCNA4	GO:0005216;GO:0005244;GO:0005249;GO:0005249;GO:0005249;GO:0005251;GO:0005267;GO:0005887;GO:0006811;GO:0006811;GO:0006813;GO:0006813;GO:0008076;GO:0008076;GO:0008076;GO:0016020;GO:0016020;GO:0016020;GO:0016021;GO:0016021;GO:0016021;GO:0030424;GO:0030955;GO:0034765;GO:0043197;GO:0051260;GO:0055085;GO:0071805;GO:0071805;GO:0071805;	K04877	-	-	-	potassium voltage-gated channel subfamily A member4 [Source:NCBI gene;Acc:395721]	395721	Q9YGX8
ENSGALG00000003446		83.0836	340.651	4.10009	2.03566	0.000953411	0.0518504	Z	10611245	10678470	-	67226	PRLR	GO:0004896;GO:0004925;GO:0007171;GO:0009986;GO:0016020;GO:0016020;GO:0016021;GO:0017046;GO:0038161;GO:0046872;GO:0004925;GO:0016020;GO:0038161;GO:0046872;GO:0004896;GO:0004925;GO:0016020;GO:0016020;GO:0016021;GO:0038161;GO:0046872;GO:0004896;GO:0004925;GO:0016020;GO:0016020;GO:0016021;GO:0038161;GO:0046872;GO:0004896;GO:0004925;GO:0016020;GO:0016020;GO:0016021;GO:0038161;GO:0046872;GO:0004925;GO:…	K05081	-	-	-	prolactin receptor [Source:NCBI gene;Acc:395660]"	395660	Q04594
ENSGALG00000013083		40.9769	97.9803	2.39111	1.25768	0.00107574	0.0560866	2	80813280	80839553	-	26274	ZPBP	GO:0005576;GO:0007339;GO:0005576;GO:0007339;	-	-	-	-	zona pellucida binding protein [Source:NCBIgene;Acc:404537]	404537	F1NQ00;Q5F3P3
ENSGALG00000009689		15.9804	51.9105	3.24838	1.69972	0.00137895	0.0652562	2	23875666	23895602	-	19937	PON2	GO:0004064;GO:0005576;GO:0004064;GO:0005576;	K01045	-	-	-	paraoxonase 2 [Source:NCBI gene;Acc:395830]"	395830	F1NCU9
ENSGALG00000045933		10.8496	42.0387	3.87466	1.95407	0.00147569	0.0672343	LGE64	768363	771930	-	3568	-	GO:0000166;GO:0004672;GO:0004674;GO:0004674;GO:0005524;GO:0005524;GO:0006468;GO:0018105;GO:0018107;	K08858	EC:2.7.11.1	-	-	SH3 domain binding kinase family member 3[Source:NCBI gene;Acc:101748417]	101748417	-
ENSGALG00000011801		14.337	46.9601	3.27544	1.71169	0.00194629	0.0768247	5	53079224	53120964	+	41741	ESR2	GO:0000122;GO:0000978;GO:0003677;GO:0003677;GO:0003700;GO:0003707;GO:0005496;GO:0005634;GO:0005634;GO:0005634;GO:0005739;GO:0006351;GO:0006355;GO:0006355;GO:0008270;GO:0019899;GO:0030284;GO:0030520;GO:0034056;GO:0038052;GO:0042802;GO:0043565;GO:0045893;GO:0046872;GO:0051091;	K08551	-	-	-	estrogen receptor 2 [Source:NCBI gene;Acc:395575]"	395575	Q9PTU5
ENSGALG00000002314		25.9966	69.0568	2.65638	1.40946	0.00201962	0.0782448	6	3035224	3068706	-	33483	CDHR1	GO:0005509;GO:0005886;GO:0005887;GO:0005887;GO:0007155;GO:0007155;GO:0007156;GO:0008594;GO:0009987;GO:0016020;GO:0016020;GO:0016021;GO:0035845;GO:0042622;GO:0045494;GO:0045494;	K16501	-	-	-	cadherin related family member 1 [Source:NCBIgene;Acc:414847]	414847	Q8UVJ7
ENSGALG00000002618		45.0688	102.572	2.2759	1.18644	0.00215463	0.0799556	19	5008445	5015244	+	6800	KCTD7	GO:0005737;GO:0005737;GO:0005829;GO:0005886;GO:0005886;GO:0005886;GO:0016020;GO:0030007;GO:0032411;GO:0051260;GO:0060081;GO:0090461;GO:0051260;	K21917	-	-	NOG284422	potassium channel tetramerization domain containing7 [Source:NCBI gene;Acc:417547]	417547	Q5ZJP7
ENSGALG00000013771		152.803	324.659	2.12469	1.08725	0.0023048	0.0826148	4	65222692	65243920	-	21229	KIAA1211	-	-	-	-	-	KIAA1211 [Source:HGNC Symbol;Acc:HGNC:29219]"	-	-
ENSGALG00000001611		4.72488	26.0264	5.50836	2.46162	0.00298559	0.0938463	24	2590102	2619976	-	29875	B3GAT1	GO:0000139;GO:0000139;GO:0005623;GO:0005794;GO:0006486;GO:0008499;GO:0015018;GO:0015018;GO:0015018;GO:0016020;GO:0016740;GO:0043231;GO:0046872;GO:0050650;	K00735	EC:2.4.1.135	-	-	beta-1,3-glucuronyltransferase 1 [Source:NCBIgene;Acc:373949]	373949	F1NH16
ENSGALG00000041122		7.39831	52.5164	7.09843	2.8275	0.00370863	0.102697	1	47308619	47334316	+	25698	SLC17A8	GO:0005313;GO:0005313;GO:0005326;GO:0015813;GO:0016020;GO:0016021;GO:0016021;GO:0016021;GO:0030285;GO:0030672;GO:0030672;GO:0035249;GO:0055085;GO:0060076;GO:0098700;GO:0098700;	K12302	-	-	-	Gallus gallus solute carrier family 17 member 8(SLC17A8), mRNA. [Source:RefSeq mRNA;Acc:NM_001319029]	427877	A0A097I326
ENSGALG00000005361		11.4971	36.2793	3.15552	1.65788	0.00399589	0.106792	11	14154543	14161749	+	7207	-	GO:0000166;GO:0000287;GO:0004422;GO:0004422;GO:0004422;GO:0005737;GO:0005737;GO:0006166;GO:0006166;GO:0006166;GO:0006168;GO:0006178;GO:0009116;GO:0016740;GO:0016757;GO:0032263;GO:0032264;GO:0032264;GO:0046100;GO:0046872;GO:0052657;	K00760	EC:2.4.2.8	-	-	hypoxanthine-guanine phosphoribosyltransferase-like[Source:NCBI gene;Acc:769866]	769866	F1NZ98
ENSGALG00000001172		11.8216	40.7906	3.45051	1.78681	0.00409578	0.108446	21	1440804	1450372	-	9569	KBP	GO:0004970;GO:0005216;GO:0005886;GO:0005886;GO:0006811;GO:0006811;GO:0008066;GO:0016020;GO:0016020;GO:0016021;GO:0030054;GO:0034220;GO:0035235;GO:0035249;GO:0038023;GO:0045202;GO:0045211;GO:0045211;GO:0050804;	-	-	-	NOG241927	kainate binding protein [Source:NCBIgene;Acc:396300]	396300	P19439
ENSGALG00000016664		0.6112	12.126	19.8397	4.31032	0.00419099	0.109406	3	107812743	107816159	+	3417	NEIL2	GO:0003676;GO:0003684;GO:0003906;GO:0003906;GO:0005634;GO:0005634;GO:0005654;GO:0005737;GO:0005876;GO:0006284;GO:0006284;GO:0006289;GO:0008017;GO:0008270;GO:0015630;GO:0016799;GO:0019104;GO:0043231;	K10568	-	-	-	nei like DNA glycosylase 2 [Source:NCBIgene;Acc:422037]	422037	-
ENSGALG00000016945		12.0506	38.4196	3.18819	1.67274	0.00419232	0.109406	1	165707166	165718950	+	11785	CNMD	GO:0016020;GO:0016021;GO:0016525;GO:0016020;GO:0016021;	-	-	-	-	chondromodulin [Source:NCBI gene;Acc:395600]"	395600	Q9PUU8
ENSGALG00000034772		25.4047	63.5624	2.50199	1.32308	0.00440583	0.110683	AADN04001138.1	18688	29209	+	10522	SLC27A5	GO:0001676;GO:0003824;GO:0004467;GO:0006699;GO:0015245;GO:0015908;GO:0016021;GO:0031957;GO:0000038;GO:0001676;GO:0003824;GO:0004467;GO:0004467;GO:0005324;GO:0005783;GO:0006699;GO:0006699;GO:0015245;GO:0015908;GO:0015909;GO:0016021;GO:0030176;GO:0031957;GO:0031957;	K08746	-	-	-	solute carrier family 27 member 5 [Source:HGNCSymbol;Acc:HGNC:10999]	426354	A0A1D5PEH7
ENSGALG00000028415		4.01539	23.233	5.78598	2.53256	0.00463599	0.114108	9	5463635	5466624	+	2990	-	GO:0000122;GO:0000977;GO:0001078;GO:0001756;GO:0003677;GO:0003714;GO:0005634;GO:0005634;GO:0006351;GO:0006355;GO:0006355;GO:0007219;GO:0008134;GO:0030154;GO:0043565;GO:0046983;GO:0050767;GO:1903507;GO:1990837;	K09087	-	-	-	hes family bHLH transcription factor 6 [Source:NCBIgene;Acc:424829]	424829	R4GJE7
ENSGALG00000017172		7.06924	46.1004	6.52126	2.70515	0.00499853	0.119096	1	180756254	180760243	+	3990	VMO1	GO:0005576;GO:0005615;GO:0005623;	-	-	S	NOG84550	vitelline membrane outer layer 1 homolog[Source:NCBI gene;Acc:418974]	418974	P41366
ENSGALG00000041918		3.62008	19.1801	5.29825	2.40552	0.00723668	0.142617	2	115888641	115975593	-	86953	CPA6	GO:0004180;GO:0004181;GO:0004181;GO:0005615;GO:0006508;GO:0006508;GO:0008270;	K08782	EC:3.4.17.1	-	-	carboxypeptidase A6 [Source:NCBI gene;Acc:420171]"	420171	Q5ZIF7
ENSGALG00000030311		32.75	73.041	2.23026	1.15721	0.00752803	0.145415	AADN04001168.1	12702	18032	+	5331	-	GO:0005044;GO:0006898;GO:0009897;GO:0016020;	-	-	-	-	-	-	-
ENSGALG00000012941		17.1215	57.1374	3.33717	1.73862	0.00873597	0.154603	2	73245203	73614065	+	368863	-	GO:0005509;GO:0005509;GO:0005886;GO:0005886;GO:0005886;GO:0005913;GO:0007043;GO:0007155;GO:0007155;GO:0007156;GO:0007156;GO:0008092;GO:0009986;GO:0016020;GO:0016020;GO:0016021;GO:0016339;GO:0016342;GO:0034332;GO:0042803;GO:0044331;GO:0045296;GO:0098609;GO:0005509;GO:0005509;GO:0005886;GO:0005886;GO:0005886;GO:0005913;GO:0007043;GO:0007155;GO:0007155;GO:0007156;GO:0007156;GO:0008092;GO:0009986;GO:…	K06804	-	-	-	cadherin 12 [Source:NCBI gene;Acc:420912]"	420912	-
ENSGALG00000028273		0.972319	11.5859	11.9157	3.5748	0.0109967	0.170839	1	194567561	194575005	+	7445	HBE1	GO:0005344;GO:0005833;GO:0015671;GO:0015671;GO:0019825;GO:0020037;GO:0046872;GO:0005344;GO:0005344;GO:0005515;GO:0005615;GO:0005623;GO:0005833;GO:0005833;GO:0015671;GO:0015671;GO:0019825;GO:0019825;GO:0019825;GO:0020037;GO:0020037;GO:0030492;GO:0031838;GO:0042744;GO:0043177;GO:0046872;GO:0051291;GO:0005344;GO:0005833;GO:0015671;GO:0015671;GO:0019825;GO:0020037;GO:0046872;GO:0005344;GO:0005344;GO:…	-	-	-	NOG325823	hemoglobin subunit epsilon 1 [Source:NCBIgene;Acc:428114]	396485	P02112
ENSGALG00000033210		180.381	520.887	2.88771	1.52992	0.0176202	0.215666	AADN04009922.1	2956	7017	+	4062	-	-	-	-	-	-	-	-	-
ENSGALG00000002266		46.8965	107.211	2.28613	1.19291	0.0177984	0.216456	6	2853372	2902314	+	48943	OGDHL	GO:0004591;GO:0004591;GO:0005739;GO:0006099;GO:0006099;GO:0016624;GO:0030976;GO:0045252;GO:0055114;	K00164	EC:1.2.4.2	-	-	oxoglutarate dehydrogenase like [Source:NCBIgene;Acc:423618]	423618	-
ENSGALG00000008253		7.07562	30.9076	4.36819	2.12704	0.0184355	0.219328	15	12344444	12421127	+	76684	TBX5	GO:0003677;GO:0003700;GO:0005634;GO:0005634;GO:0006355;GO:0000977;GO:0000978;GO:0000978;GO:0000981;GO:0000981;GO:0001228;GO:0001725;GO:0002009;GO:0003166;GO:0003181;GO:0003197;GO:0003218;GO:0003218;GO:0003229;GO:0003281;GO:0003281;GO:0003283;GO:0003677;GO:0003677;GO:0003677;GO:0003700;GO:0003700;GO:0003700;GO:0003700;GO:0005515;GO:0005634;GO:0005634;GO:0005634;GO:0005634;GO:0005634;GO:0005737;GO:…	K10179	-	-	-	T-box 5 [Source:NCBI gene;Acc:373988]"	373988	Q9PWE8;R9PXM9
ENSGALG00000033717		6.57778	23.1313	3.51658	1.81417	0.0200372	0.228223	AADN04016751.1	341	4775	-	4435	-	-	-	-	-	-	-	-	-
ENSGALG00000033222		9.36655	30.5055	3.25685	1.70348	0.0222669	0.238032	AADN04012133.1	3252	7435	+	4184	-	-	-	-	-	-	-	-	-
ENSGALG00000011242		7.05632	23.0768	3.27038	1.70946	0.0259277	0.257245	7	22179676	22195512	+	15837	OBSL1	GO:0000226;GO:0005737;GO:0005794;GO:0005813;GO:0005865;GO:0007030;GO:0007088;GO:0008307;GO:0030018;GO:0030240;GO:0030241;GO:0031430;GO:0034067;GO:0045214;GO:0048471;GO:0048739;GO:0050775;GO:0051015;GO:0051371;GO:0055003;GO:0055008;GO:1990393;	K19574	-	-	-	obscurin like 1 [Source:HGNCSymbol;Acc:HGNC:29092]	424198	F1P369
ENSGALG00000009737		1.94464	12.0349	6.18875	2.62965	0.0311817	0.281737	2	24673037	24679155	+	6119	TAC1	GO:0005102;GO:0005576;GO:0005615;GO:0006954;GO:0006954;GO:0007204;GO:0007204;GO:0007217;GO:0007217;GO:0019233;GO:0030424;GO:0043025;GO:0048265;GO:1990090;GO:0005102;GO:0005615;GO:0006954;GO:0007204;GO:0007217;GO:0007217;	K05239	-	-	-	tachykinin precursor 1 [Source:HGNCSymbol;Acc:HGNC:11517]	420573	F1NWH4
ENSGALG00000040958		2.54947	15.1254	5.93279	2.56871	0.033178	0.290044	25	1662081	1666107	+	4027	-	-	-	-	-	-	-	-	-
ENSGALG00000037093		31.2883	64.3231	2.05582	1.03972	0.0350845	0.298576	AADN04011698.1	929	2298	+	1370	-	GO:0001671;GO:0005890;GO:0005890;GO:0006813;GO:0006814;GO:0006883;GO:0010107;GO:0030007;GO:0032781;GO:0036376;	-	-	-	-	-	-	-
ENSGALG00000008055		26.3409	88.7728	3.37016	1.75282	0.0363562	0.301508	5	22316657	22334645	-	17989	SYT13	GO:0000149;GO:0001786;GO:0005509;GO:0005544;GO:0005886;GO:0005887;GO:0014059;GO:0016079;GO:0016192;GO:0016192;GO:0017156;GO:0019905;GO:0030133;GO:0030276;GO:0043231;GO:0045202;GO:0070382;GO:0071277;GO:0098793;	K19913	-	-	-	synaptotagmin 13 [Source:NCBI gene;Acc:423175]"	423175	E1C299
ENSGALG00000001191		8.83642	23.5592	2.66615	1.41476	0.0369256	0.303101	27	3530597	3536176	+	5580	MEOX1	GO:0000978;GO:0001077;GO:0001077;GO:0001757;GO:0003677;GO:0003677;GO:0003682;GO:0003700;GO:0005634;GO:0005634;GO:0005634;GO:0005737;GO:0006355;GO:0006366;GO:0043565;GO:0043565;GO:0045944;GO:0045944;GO:0061053;GO:0061053;GO:0061056;GO:0071837;	K09322	-	-	NOG282563	mesenchyme homeobox 1 [Source:NCBIgene;Acc:395533]	395533	Q9YI38
ENSGALG00000003310		2.20109	21.6071	9.81652	3.29521	0.0417482	0.321804	Z	10331275	10346085	-	14811	SLC45A2	GO:0008506;GO:0015770;GO:0016020;GO:0016021;GO:0016021;GO:0048066;GO:0055085;	K15378	-	-	-	solute carrier family 45 member 2 [Source:NCBIgene;Acc:431665]	431665	F1NJ93
ENSGALG00000042116		75.849	188.936	2.49095	1.3167	0.0433404	0.32708	3	73159375	73275217	-	115843	FUT9	GO:0005794;GO:0006486;GO:0006486;GO:0008417;GO:0016020;GO:0016020;GO:0016021;GO:0016740;GO:0016757;GO:0032580;GO:0036065;GO:0036065;GO:0046920;GO:0046920;	K03663	EC:2.4.1.152	-	-	fucosyltransferase 9 [Source:NCBI gene;Acc:771133]"	771133	Q8UWC1
ENSGALG00000029002		15.8759	35.1868	2.21636	1.14819	0.0462558	0.334983	1	128574593	128598310	-	23718	-	GO:0016020;GO:0016021;GO:0016020;GO:0016021;	-	-	-	-	Xg glycoprotein (Xg blood group) [Source:NCBIgene;Acc:418661]	418661	A0A1L1RVG9
Common elements in differentially expressed genes and putative miR-1712-3p targets
ENSGALG00000030424		2641.27	1316.69	0.498505	-1.00432	0.0310731	0.280904	1	48162556	48163154	-	599	-	GO:0000786;GO:0000786;GO:0000786;GO:0003677;GO:0003677;GO:0005634;GO:0005634;GO:0005694;GO:0006334;GO:0031492;GO:0046982;	K11253	-	-	-	histone H3.2 [Source:NCBI gene;Acc:417953]"	417953	P84229
ENSGALG00000011243		8.53517	56.3728	6.60477	2.72351	2.17268e-06	0.00191779	2	34502237	34515476	-	13240	DAZL	GO:0001556;GO:0003676;GO:0003723;GO:0003723;GO:0003729;GO:0003730;GO:0003730;GO:0003730;GO:0005737;GO:0005737;GO:0005844;GO:0007147;GO:0007281;GO:0007281;GO:0008494;GO:0008494;GO:0008494;GO:0042802;GO:0045836;GO:0045948;GO:0045948;	-	-	-	-	deleted in azoospermia like [Source:NCBIgene;Acc:374054]	374054	Q804A9
ENSGALG00000017405		33.7321	116.331	3.44868	1.78604	9.3975e-06	0.00349984	Z	10035886	10086792	-	50907	NPR3	GO:0016020;GO:0016021;GO:0016021;GO:0016020;GO:0016021;GO:0016021;GO:0001501;GO:0002158;GO:0008217;GO:0016020;GO:0016021;GO:0016021;GO:0016941;GO:0017046;GO:0031404;GO:0032991;GO:0033688;GO:0035810;GO:0042277;GO:0042562;GO:0042803;GO:0120163;	K12325	-	-	-	natriuretic peptide receptor 3 [Source:HGNCSymbol;Acc:HGNC:7945]	431663	-
ENSGALG00000008704		99.6399	242.856	2.43734	1.28531	1.16495e-05	0.00407281	2	19883398	20025167	+	141770	CUBN	GO:0005509;GO:0005737;GO:0005768;GO:0005783;GO:0005794;GO:0005903;GO:0005905;GO:0006898;GO:0009617;GO:0016324;GO:0016324;GO:0030139;GO:0030139;GO:0042803;GO:0042953;GO:0045177;GO:0070062;GO:0004222;GO:0005509;GO:0006508;GO:0005509;	K14616	-	-	-	cubilin [Source:HGNC Symbol;Acc:HGNC:2548]"	420523	F1NIW7
ENSGALG00000016662		4.62659	33.2054	7.17707	2.84339	0.000180569	0.0213363	3	107785815	107811652	+	25838	GATA4	GO:0000977;GO:0000978;GO:0001077;GO:0001085;GO:0001228;GO:0003180;GO:0003197;GO:0003290;GO:0003677;GO:0003677;GO:0003700;GO:0003700;GO:0003700;GO:0003713;GO:0005634;GO:0005634;GO:0005634;GO:0005634;GO:0006355;GO:0006366;GO:0007507;GO:0008134;GO:0008270;GO:0008584;GO:0009887;GO:0009888;GO:0016604;GO:0042493;GO:0043565;GO:0044212;GO:0045893;GO:0045893;GO:0045944;GO:0046872;GO:0048468;GO:0048646;GO:…	K09183	-	-	-	GATA binding protein 4 [Source:NCBIgene;Acc:396392]	396392	P43691;E1C9C6
ENSGALG00000032574		14.0762	57.8392	4.10901	2.03879	0.000215647	0.0230891	AADN04003691.1	2835	7718	-	4884	-	-	-	-	-	-	-	-	-
ENSGALG00000031267		2.38493	27.8855	11.6924	3.5475	0.000219941	0.0231262	AADN04012844.1	2582	6973	+	4392	-	-	-	-	-	-	-	-	-
ENSGALG00000011287		8.38993	39.696	4.73138	2.24226	0.000266349	0.0258999	3	41961988	41970545	-	8558	SULT	GO:0008146;GO:0016740;	K22523	EC:2.8.2.-	-	-	sulfotransferase [Source:NCBI gene;Acc:395933]"	395933	O57338
ENSGALG00000006412		13.2664	50.0818	3.77508	1.91651	0.000511404	0.0379662	4	4375987	4381807	+	5821	VGLL1	GO:0005634;GO:0005634;GO:0005634;GO:0006355;GO:0008022;GO:0005634;GO:0006355;	-	-	-	-	vestigial like family member 1 [Source:HGNCSymbol;Acc:HGNC:20985]	770844	-
ENSGALG00000006626		19.6177	76.3664	3.89274	1.96078	0.000604969	0.0418794	6	20345450	20374060	-	28611	PDE6C	GO:0004114;GO:0007165;GO:0007601;GO:0007603;GO:0008081;GO:0016787;GO:0046549;GO:0046872;GO:0050953;	K13757	EC:3.1.4.35	-	-	phosphodiesterase 6C [Source:NCBI gene;Acc:395834]"	395834	P52731
ENSGALG00000011109		39.5135	114.821	2.90587	1.53897	0.000647194	0.0436109	4	46251251	46350676	-	99426	MAPK10	GO:0000166;GO:0004672;GO:0004674;GO:0004705;GO:0004707;GO:0004707;GO:0004707;GO:0005524;GO:0005524;GO:0005622;GO:0005634;GO:0005737;GO:0006468;GO:0006468;GO:0007254;GO:0007258;GO:0010468;GO:0016301;GO:0016310;GO:0016740;GO:0035556;GO:0071310;GO:0000165;GO:0000166;GO:0004672;GO:0004674;GO:0004707;GO:0004707;GO:0005524;GO:0005524;GO:0005622;GO:0006468;GO:0016301;GO:0016310;GO:0016740;	K04440	EC:2.7.11.24	-	-	Gallus gallus mitogen-activated protein kinase 10(MAPK10), transcript variant 1, mRNA. [Source:RefSeqmRNA;Acc:NM_001318224]	422592	A0A1D5PXC6
ENSGALG00000040038		6.426	31.5267	4.90612	2.29458	0.00125567	0.0627238	1	20087981	20104863	-	16883	MLC1	GO:0016020;GO:0016021;GO:0016021;GO:0005737;GO:0005768;GO:0005783;GO:0005783;GO:0005886;GO:0005886;GO:0005911;GO:0016020;GO:0016021;GO:0016021;GO:0016021;GO:0016323;GO:0016324;GO:0031410;GO:0032388;GO:0044877;GO:0047484;GO:0048471;GO:0051259;GO:0016020;GO:0016021;GO:0016021;	K20070	-	-	-	megalencephalic leukoencephalopathy withsubcortical cysts 1 [Source:HGNC Symbol;Acc:HGNC:17082]	417737	A0A1D5PIT5
ENSGALG00000008427		20.575	93.3081	4.53503	2.18111	0.00169987	0.0717221	1	11261662	11291903	+	30242	GNAT3	GO:0000166;GO:0001580;GO:0001664;GO:0001750;GO:0001917;GO:0003924;GO:0003924;GO:0003924;GO:0005525;GO:0005525;GO:0005737;GO:0005737;GO:0005834;GO:0007165;GO:0007165;GO:0007186;GO:0007186;GO:0007188;GO:0007188;GO:0019001;GO:0031683;GO:0031683;GO:0032991;GO:0050909;GO:0050913;GO:0050916;GO:0050916;GO:0050917;	K19729	-	-	-	G protein subunit alpha transducin 3 [Source:NCBIgene;Acc:427851]	427851	F1P3R0
ENSGALG00000011801		14.337	46.9601	3.27544	1.71169	0.00194629	0.0768247	5	53079224	53120964	+	41741	ESR2	GO:0000122;GO:0000978;GO:0003677;GO:0003677;GO:0003700;GO:0003707;GO:0005496;GO:0005634;GO:0005634;GO:0005634;GO:0005739;GO:0006351;GO:0006355;GO:0006355;GO:0008270;GO:0019899;GO:0030284;GO:0030520;GO:0034056;GO:0038052;GO:0042802;GO:0043565;GO:0045893;GO:0046872;GO:0051091;	K08551	-	-	-	estrogen receptor 2 [Source:NCBI gene;Acc:395575]"	395575	Q9PTU5
ENSGALG00000015269		4.85522	25.7146	5.29628	2.40498	0.00204466	0.078259	2	110494838	110515821	-	20984	OPRK1	GO:0004930;GO:0004930;GO:0004930;GO:0004985;GO:0004985;GO:0004985;GO:0005634;GO:0005829;GO:0005886;GO:0005887;GO:0005887;GO:0005887;GO:0006955;GO:0007165;GO:0007186;GO:0007186;GO:0007218;GO:0007626;GO:0016020;GO:0016021;GO:0016021;GO:0016021;GO:0019233;GO:0019233;GO:0031635;GO:0038003;GO:0038003;GO:0038048;GO:0038048;GO:0038048;GO:0042923;GO:0046877;GO:0051607;	K04214	-	-	-	Gallus gallus opioid receptor kappa 1 (OPRK1),transcript variant 1, mRNA. [Source:RefSeqmRNA;Acc:NM_001318774]	428533	E1C0V9
ENSGALG00000002618		45.0688	102.572	2.2759	1.18644	0.00215463	0.0799556	19	5008445	5015244	+	6800	KCTD7	GO:0005737;GO:0005737;GO:0005829;GO:0005886;GO:0005886;GO:0005886;GO:0016020;GO:0030007;GO:0032411;GO:0051260;GO:0060081;GO:0090461;GO:0051260;	K21917	-	-	NOG284422	potassium channel tetramerization domain containing7 [Source:NCBI gene;Acc:417547]	417547	Q5ZJP7
ENSGALG00000005242		2.3913	18.4261	7.70545	2.94588	0.00225898	0.0826148	2	1500646	1525516	-	24871	-	GO:0004888;GO:0004930;GO:0004930;GO:0004999;GO:0007165;GO:0007166;GO:0007186;GO:0007186;GO:0008528;GO:0016020;GO:0016020;GO:0016021;GO:0016021;GO:0017046;GO:0004888;GO:0004930;GO:0007166;GO:0007186;GO:0016020;GO:0016021;GO:0016021;	K04589	-	-	-	growth-hormone releasing hormone-like peptidereceptor [Source:NCBI gene;Acc:428397]	428397	B3F053
ENSGALG00000030128		1.23515	14.222	11.5144	3.52537	0.00452547	0.112511	2	141470034	141488999	-	18966	-	GO:0004623;GO:0005198;GO:0005198;GO:0005509;GO:0005509;GO:0005576;GO:0006644;GO:0016042;GO:0031012;GO:0031012;GO:0045299;GO:0050482;	-	-	-	-	otoconin 90 [Source:NCBI gene;Acc:420326]"	420326	Q4F8N2
ENSGALG00000017172		7.06924	46.1004	6.52126	2.70515	0.00499853	0.119096	1	180756254	180760243	+	3990	VMO1	GO:0005576;GO:0005615;GO:0005623;	-	-	S	NOG84550	vitelline membrane outer layer 1 homolog[Source:NCBI gene;Acc:418974]	418974	P41366
ENSGALG00000035338		19.6944	54.5047	2.76753	1.4686	0.00558636	0.125262	1	83255170	83428864	+	173695	-	-	-	-	-	-	-	-	-
ENSGALG00000009266		9.30453	31.2761	3.36138	1.74906	0.00837153	0.152081	4	20484771	20491761	-	6991	FGA	GO:0005102;GO:0005102;GO:0005198;GO:0005577;GO:0005577;GO:0005615;GO:0005938;GO:0007160;GO:0007596;GO:0007596;GO:0009897;GO:0009986;GO:0030168;GO:0031091;GO:0031639;GO:0034116;GO:0034622;GO:0042730;GO:0043152;GO:0045907;GO:0045921;GO:0050714;GO:0050839;GO:0051258;GO:0051258;GO:0051592;GO:0065003;GO:0070374;GO:0070527;GO:0072377;GO:0072378;GO:0090277;GO:1902042;GO:2000352;	K03903	-	-	-	fibrinogen alpha chain [Source:NCBIgene;Acc:396307]	396307	-
ENSGALG00000034377		11.6445	35.5341	3.05158	1.60956	0.0114526	0.175176	2	135744896	135765433	+	20538	SLC30A8	GO:0005385;GO:0005385;GO:0005385;GO:0005886;GO:0005886;GO:0006812;GO:0006829;GO:0006882;GO:0006882;GO:0008324;GO:0009749;GO:0009749;GO:0009749;GO:0010043;GO:0016020;GO:0016021;GO:0016021;GO:0030073;GO:0030073;GO:0030073;GO:0030141;GO:0031410;GO:0032119;GO:0042803;GO:0055085;GO:0061088;GO:0071577;	K14695	-	-	-	solute carrier family 30 member 8 [Source:HGNCSymbol;Acc:HGNC:20303]	420285	-
ENSGALG00000034078		24.9793	58.7038	2.3501	1.23272	0.0121142	0.179433	1	54727513	54743775	+	16263	GLT8D2	GO:0005794;GO:0016740;GO:0016757;GO:0016740;GO:0016757;GO:0016740;GO:0016757;	-	-	-	-	glycosyltransferase 8 domain containing 2[Source:NCBI gene;Acc:418085]	418085	A0A1L1RTI3
ENSGALG00000011009		72.7058	172.582	2.37371	1.24714	0.0124217	0.182007	7	19912741	19968241	-	55501	SCN2A	GO:0001518;GO:0001518;GO:0001518;GO:0005216;GO:0005244;GO:0005248;GO:0005248;GO:0005248;GO:0005248;GO:0005272;GO:0005886;GO:0005886;GO:0006811;GO:0006811;GO:0006814;GO:0006814;GO:0006814;GO:0007399;GO:0008627;GO:0014704;GO:0016020;GO:0016020;GO:0016020;GO:0016021;GO:0019228;GO:0030315;GO:0030424;GO:0030424;GO:0033270;GO:0034765;GO:0035725;GO:0051402;GO:0055085;GO:0086010;	K04834	-	-	-	sodium voltage-gated channel alpha subunit 2[Source:NCBI gene;Acc:395945]	395945	E1BQT2
ENSGALG00000034698		12.0164	45.6164	3.79619	1.92455	0.0128731	0.185342	1	78408167	78412651	-	4485	TMEM52B	GO:0016020;GO:0016021;	-	-	-	-	transmembrane protein 52B [Source:HGNCSymbol;Acc:HGNC:26438]	426455	A0A1D5PNY0
ENSGALG00000036412		24.5583	55.6578	2.26635	1.18037	0.0143988	0.195018	2	42607307	42762507	+	155201	TMEM108	GO:0016020;GO:0016021;GO:0005769;GO:0006898;GO:0008090;GO:0010008;GO:0014069;GO:0016020;GO:0016021;GO:0021542;GO:0030424;GO:0031175;GO:0036477;GO:0051388;GO:0097106;GO:0097484;GO:0098815;GO:1904115;GO:1990416;	-	-	-	-	transmembrane protein 108 [Source:HGNCSymbol;Acc:HGNC:28451]	420692	-
ENSGALG00000013980		28.2875	79.1223	2.79708	1.48392	0.0150946	0.199065	3	56395893	56424175	+	28283	SLC2A12	GO:0005215;GO:0005351;GO:0005355;GO:0005887;GO:0008645;GO:0016020;GO:0016020;GO:0016020;GO:0016021;GO:0016021;GO:0022857;GO:0055085;GO:1904659;GO:0005215;GO:0016020;GO:0016020;GO:0016021;GO:0016021;GO:0022857;GO:0055085;	K08149	-	-	-	solute carrier family 2 member 12 [Source:HGNCSymbol;Acc:HGNC:18067]	421696	F1P4J7
ENSGALG00000019509		37.6836	106.114	2.81592	1.49361	0.01843	0.219328	2	94402654	94510729	-	108076	-	-	-	-	-	-	coiled-coil domain containing 102B [Source:NCBIgene;Acc:100859046]	100859046	-
ENSGALG00000010688		15.1299	92.7678	6.13141	2.61622	0.0293964	0.274532	Z	43451876	43520856	-	68981	SHC3	GO:0001784;GO:0005622;GO:0005886;GO:0007165;GO:0007417;GO:0007611;GO:0030971;GO:0035249;GO:0035556;GO:0005622;GO:0007165;GO:0007417;GO:0035556;GO:0000187;GO:0005622;GO:0030971;GO:0035556;	K17448	-	-	-	SHC adaptor protein 3 [Source:HGNCSymbol;Acc:HGNC:18181]	431265	A0A1D5PTU1
ENSGALG00000037093		31.2883	64.3231	2.05582	1.03972	0.0350845	0.298576	AADN04011698.1	929	2298	+	1370	-	GO:0001671;GO:0005890;GO:0005890;GO:0006813;GO:0006814;GO:0006883;GO:0010107;GO:0030007;GO:0032781;GO:0036376;	-	-	-	-	-	-	-
ENSGALG00000028682		35.0344	72.3455	2.06498	1.04613	0.0396261	0.313984	2	92943205	92948715	+	5511	CBLN2	GO:0005615;GO:0051965;	-	-	-	-	cerebellin 2 precursor [Source:NCBIgene;Acc:421019]	421019	D2XJ63
ENSGALG00000042116		75.849	188.936	2.49095	1.3167	0.0433404	0.32708	3	73159375	73275217	-	115843	FUT9	GO:0005794;GO:0006486;GO:0006486;GO:0008417;GO:0016020;GO:0016020;GO:0016021;GO:0016740;GO:0016757;GO:0032580;GO:0036065;GO:0036065;GO:0046920;GO:0046920;	K03663	EC:2.4.1.152	-	-	fucosyltransferase 9 [Source:NCBI gene;Acc:771133]"	771133	Q8UWC1
ENSGALG00000010778		21.37	44.0224	2.06001	1.04265	0.045388	0.331601	3	36525270	36778774	-	253505	CHRM1	GO:0003056;GO:0004930;GO:0004930;GO:0004930;GO:0004993;GO:0005886;GO:0005886;GO:0005887;GO:0005887;GO:0006939;GO:0007165;GO:0007186;GO:0007186;GO:0007187;GO:0007197;GO:0007268;GO:0007271;GO:0016020;GO:0016021;GO:0016021;GO:0016907;GO:0016907;GO:0016907;GO:0030054;GO:0030425;GO:0030594;GO:0045202;GO:0045211;GO:0045987;GO:0045987;GO:0046541;GO:0046541;GO:0098664;	K04131	-	-	-	cholinergic receptor muscarinic 1 [Source:NCBIgene;Acc:396364]	396364	P49578
Common elements in differentially expressed genes and putative miR-12273-3p targets
ENSGALG00000038801		4030.01	1855.14	0.460332	-1.11925	9.94809e-05	0.0165457	33	1630552	1633524	+	2973	ATP5F1B	GO:0000166;GO:0001525;GO:0005524;GO:0005524;GO:0005739;GO:0005739;GO:0005753;GO:0005886;GO:0006629;GO:0006754;GO:0006754;GO:0006933;GO:0009986;GO:0015986;GO:0016020;GO:0016887;GO:0031966;GO:0042288;GO:0042645;GO:0043209;GO:0043532;GO:0043536;GO:0045259;GO:0045261;GO:0045261;GO:0046034;GO:0046933;GO:0046933;GO:0046961;GO:0051453;GO:0099132;GO:1902600;GO:1902600;GO:0000166;GO:0005524;GO:0005524;GO:…	K02133	EC:7.1.2.2	-	-	ATP synthase F1 subunit beta [Source:NCBIgene;Acc:426673]	426673	Q5ZLC5;A0A1D5PU77
ENSGALG00000032916		464.919	213.568	0.459366	-1.12228	0.000618978	0.0422459	15	7892569	7905427	-	12859	-	GO:0005829;GO:0030488;	-	-	-	-	thyroid adenoma-associated protein homolog[Source:NCBI gene;Acc:416924]	416924	-
ENSGALG00000041562		65.1783	23.1997	0.355943	-1.49028	0.00242714	0.0850293	AADN04009324.1	21	5532	+	5512	-	GO:0000122;GO:0005634;	K20225	-	-	-	-	107050718	-
ENSGALG00000011326		83.9255	40.8695	0.486974	-1.03808	0.0113271	0.174031	7	22330459	22332586	-	2128	STK16	GO:0004672;GO:0005524;GO:0006468;GO:0004672;GO:0004674;GO:0005524;GO:0005798;GO:0005829;GO:0006468;GO:0006468;GO:0046777;GO:0046777;GO:0071560;	K08856	EC:2.7.11.1	-	-	serine/threonine kinase 16 [Source:HGNCSymbol;Acc:HGNC:11394]	429036	-
ENSGALG00000029369		82.2179	26.5948	0.323467	-1.62831	0.0126619	0.183576	3	104956386	104961874	-	5489	PREB	GO:0003400;GO:0005090;GO:0005090;GO:0005096;GO:0005634;GO:0009306;GO:0016020;GO:0016021;GO:0030176;GO:0032527;GO:0043547;GO:0050790;GO:0051020;GO:0051020;GO:0070971;	K14003	-	-	-	prolactin regulatory element binding [Source:HGNCSymbol;Acc:HGNC:9356]	100858986	A0A077KY10
ENSGALG00000036361		97.6665	34.3134	0.351332	-1.50909	0.0221356	0.2373	2	275369	277342	+	1974	TMUB1	GO:0005654;GO:0005829;GO:0016020;GO:0016021;GO:0030433;	-	-	-	-	transmembrane and ubiquitin like domain containing1 [Source:HGNC Symbol;Acc:HGNC:21709]	431107	A0A1D5PFB3
ENSGALG00000011242		7.05632	23.0768	3.27038	1.70946	0.0259277	0.257245	7	22179676	22195512	+	15837	OBSL1	GO:0000226;GO:0005737;GO:0005794;GO:0005813;GO:0005865;GO:0007030;GO:0007088;GO:0008307;GO:0030018;GO:0030240;GO:0030241;GO:0031430;GO:0034067;GO:0045214;GO:0048471;GO:0048739;GO:0050775;GO:0051015;GO:0051371;GO:0055003;GO:0055008;GO:1990393;	K19574	-	-	-	obscurin like 1 [Source:HGNCSymbol;Acc:HGNC:29092]	424198	F1P369
ENSGALG00000030863		3.58147	17.5136	4.89006	2.28985	0.0297024	0.275773	10	806709	814538	+	7830	-	GO:0005337;GO:0005337;GO:0005415;GO:0005415;GO:0005887;GO:0005887;GO:0016020;GO:0016020;GO:0016021;GO:1901642;GO:1901642;	K11536	-	-	-	solute carrier family 28 member 2 [Source:NCBIgene;Acc:415338]	415338	A0A1D5P3G6
ENSGALG00000004251		3.9364	16.2157	4.11941	2.04244	0.0428901	0.326567	4	1253552	1260151	+	6600	ARR3	GO:0007165;GO:0001750;GO:0001917;GO:0001932;GO:0002046;GO:0006897;GO:0007165;GO:0045202;GO:0051219;	K04439	-	-	-	arrestin 3 [Source:NCBI gene;Acc:769109]"	769109	A4L9I7
Common elements in differentially expressed genes and putative miR-6655-5p targets
ENSGALG00000006326		665.314	311.771	0.468607	-1.09355	0.0228615	0.240996	15	8134760	8136636	+	1877	MIF	GO:0002376;GO:0004167;GO:0005125;GO:0005576;GO:0005615;GO:0005737;GO:0006954;GO:0010469;GO:0016853;GO:0042289;GO:0045087;GO:0050178;	K07253	EC:5.3.2.1	O	NOG08790	macrophage migration inhibitory factor(glycosylation-inhibiting factor) [Source:NCBIgene;Acc:100857237]	100857237	Q02960;Q90ZI2
ENSGALG00000038771		4.4941	40.859	9.09169	3.18455	4.11095e-06	0.00232533	4	49400755	49460118	-	59364	TECRL	GO:0005737;GO:0005783;GO:0006629;GO:0016020;GO:0016021;GO:0016021;GO:0016491;GO:0016627;GO:0042761;GO:0055114;	-	-	-	-	trans-2,3-enoyl-CoA reductase like [Source:HGNCSymbol;Acc:HGNC:27365]	422618	-
ENSGALG00000032620		7.47731	44.7869	5.98971	2.58249	4.48878e-05	0.00949349	AADN04011290.1	49	6533	-	6485	-	GO:0005506;GO:0005737;GO:0006082;GO:0006805;GO:0008395;GO:0016705;GO:0016712;GO:0020037;GO:0020037;GO:0042738;GO:0043231;GO:0055114;GO:0055114;	-	-	-	-	-	-	-
ENSGALG00000041800		18.6133	81.0177	4.35268	2.1219	0.000157295	0.0198819	18	177474	220592	+	43119	GLP2R	GO:0004888;GO:0004930;GO:0004930;GO:0004967;GO:0007165;GO:0007166;GO:0007186;GO:0007186;GO:0008528;GO:0016020;GO:0016020;GO:0016021;GO:0016021;GO:0017046;GO:0071377;GO:0004930;GO:0007186;GO:0016020;	K04582	-	-	-	glucagon-like peptide 2 receptor [Source:NCBIgene;Acc:427787]	427787	C4P7J2
ENSGALG00000016662		4.62659	33.2054	7.17707	2.84339	0.000180569	0.0213363	3	107785815	107811652	+	25838	GATA4	GO:0000977;GO:0000978;GO:0001077;GO:0001085;GO:0001228;GO:0003180;GO:0003197;GO:0003290;GO:0003677;GO:0003677;GO:0003700;GO:0003700;GO:0003700;GO:0003713;GO:0005634;GO:0005634;GO:0005634;GO:0005634;GO:0006355;GO:0006366;GO:0007507;GO:0008134;GO:0008270;GO:0008584;GO:0009887;GO:0009888;GO:0016604;GO:0042493;GO:0043565;GO:0044212;GO:0045893;GO:0045893;GO:0045944;GO:0046872;GO:0048468;GO:0048646;GO:…	K09183	-	-	-	GATA binding protein 4 [Source:NCBIgene;Acc:396392]	396392	P43691;E1C9C6
ENSGALG00000013083		40.9769	97.9803	2.39111	1.25768	0.00107574	0.0560866	2	80813280	80839553	-	26274	ZPBP	GO:0005576;GO:0007339;GO:0005576;GO:0007339;	-	-	-	-	zona pellucida binding protein [Source:NCBIgene;Acc:404537]	404537	F1NQ00;Q5F3P3
ENSGALG00000009689		15.9804	51.9105	3.24838	1.69972	0.00137895	0.0652562	2	23875666	23895602	-	19937	PON2	GO:0004064;GO:0005576;GO:0004064;GO:0005576;	K01045	-	-	-	paraoxonase 2 [Source:NCBI gene;Acc:395830]"	395830	F1NCU9
ENSGALG00000005242		2.3913	18.4261	7.70545	2.94588	0.00225898	0.0826148	2	1500646	1525516	-	24871	-	GO:0004888;GO:0004930;GO:0004930;GO:0004999;GO:0007165;GO:0007166;GO:0007186;GO:0007186;GO:0008528;GO:0016020;GO:0016020;GO:0016021;GO:0016021;GO:0017046;GO:0004888;GO:0004930;GO:0007166;GO:0007186;GO:0016020;GO:0016021;GO:0016021;	K04589	-	-	-	growth-hormone releasing hormone-like peptidereceptor [Source:NCBI gene;Acc:428397]	428397	B3F053
ENSGALG00000017172		7.06924	46.1004	6.52126	2.70515	0.00499853	0.119096	1	180756254	180760243	+	3990	VMO1	GO:0005576;GO:0005615;GO:0005623;	-	-	S	NOG84550	vitelline membrane outer layer 1 homolog[Source:NCBI gene;Acc:418974]	418974	P41366
ENSGALG00000036358		6.61621	24.5588	3.71192	1.89217	0.00942448	0.160647	1	63383606	63450107	-	66502	LMO3	GO:0005737;GO:0035360;GO:0045600;GO:0046872;GO:0070373;GO:2000324;	-	-	-	-	LIM domain only 3 [Source:HGNCSymbol;Acc:HGNC:6643]	418179	A0A1D5PCN3
ENSGALG00000016615		3.8829	19.3779	4.99057	2.3192	0.0104309	0.167157	1	125147708	125161513	+	13806	GPR143	GO:0004930;GO:0004930;GO:0005765;GO:0005794;GO:0005886;GO:0007186;GO:0007186;GO:0007186;GO:0007218;GO:0016020;GO:0016020;GO:0016021;GO:0016324;GO:0032400;GO:0032402;GO:0032438;GO:0033162;GO:0035240;GO:0035240;GO:0035584;GO:0035643;GO:0035643;GO:0042470;GO:0048015;GO:0050848;GO:0072544;GO:0072544;GO:0072545;GO:0072545;GO:1902908;GO:1903056;GO:0004930;GO:0007186;GO:0016020;GO:0016020;GO:0016021;GO:…	K08470	-	-	-	G protein-coupled receptor 143 [Source:NCBIgene;Acc:418652]	418652	E1BRL2
ENSGALG00000036412		24.5583	55.6578	2.26635	1.18037	0.0143988	0.195018	2	42607307	42762507	+	155201	TMEM108	GO:0016020;GO:0016021;GO:0005769;GO:0006898;GO:0008090;GO:0010008;GO:0014069;GO:0016020;GO:0016021;GO:0021542;GO:0030424;GO:0031175;GO:0036477;GO:0051388;GO:0097106;GO:0097484;GO:0098815;GO:1904115;GO:1990416;	-	-	-	-	transmembrane protein 108 [Source:HGNCSymbol;Acc:HGNC:28451]	420692	-
ENSGALG00000008332		18.7117	45.7271	2.44378	1.28911	0.0246435	0.250246	5	23437157	23447162	-	10006	F2	GO:0004252;GO:0005509;GO:0005576;GO:0006508;GO:0006508;GO:0007596;GO:0008233;GO:0008236;GO:0016787;GO:0004252;GO:0005509;GO:0005576;GO:0006508;GO:0006508;GO:0006953;GO:0007596;GO:0007596;GO:0007599;GO:0008233;GO:0008236;GO:0016787;	K01313	EC:3.4.21.5	-	-	coagulation factor II, thrombin [Source:NCBIgene;Acc:395306]	395306	Q91001
ENSGALG00000042116		75.849	188.936	2.49095	1.3167	0.0433404	0.32708	3	73159375	73275217	-	115843	FUT9	GO:0005794;GO:0006486;GO:0006486;GO:0008417;GO:0016020;GO:0016020;GO:0016021;GO:0016740;GO:0016757;GO:0032580;GO:0036065;GO:0036065;GO:0046920;GO:0046920;	K03663	EC:2.4.1.152	-	-	fucosyltransferase 9 [Source:NCBI gene;Acc:771133]"	771133	Q8UWC1
Common elements in differentially expressed genes and putative miR-1744-3p targets
ENSGALG00000006857		396.019	177	0.446947	-1.16182	0.000267966	0.0258999	18	10395073	10406986	-	11914	SPATA20	GO:0003824;	-	-	-	-	spermatogenesis associated 20 [Source:HGNCSymbol;Acc:HGNC:26125]	422100	F1NIQ1
ENSGALG00000029663		362.925	175.379	0.483237	-1.0492	0.000274628	0.0258999	AADN04002404.1	1236	8921	-	7686	-	GO:0000287;GO:0000287;GO:0004449;GO:0004449;GO:0005739;GO:0006099;GO:0006099;GO:0016616;GO:0051287;GO:0051287;GO:0055114;GO:0000287;GO:0000287;GO:0004449;GO:0004449;GO:0005739;GO:0006099;GO:0006099;GO:0016616;GO:0051287;GO:0051287;GO:0055114;	-	-	-	-	-	-	-
ENSGALG00000027375		79.8995	36.8393	0.461071	-1.11694	0.00791066	0.14811	28	3580089	3581450	+	1362	NR2C2AP	GO:0005654;GO:0005654;	-	-	-	-	nuclear receptor 2C2 associated protein[Source:HGNC Symbol;Acc:HGNC:30763]	-	-
ENSGALG00000029369		82.2179	26.5948	0.323467	-1.62831	0.0126619	0.183576	3	104956386	104961874	-	5489	PREB	GO:0003400;GO:0005090;GO:0005090;GO:0005096;GO:0005634;GO:0009306;GO:0016020;GO:0016021;GO:0030176;GO:0032527;GO:0043547;GO:0050790;GO:0051020;GO:0051020;GO:0070971;	K14003	-	-	-	prolactin regulatory element binding [Source:HGNCSymbol;Acc:HGNC:9356]	100858986	A0A077KY10
ENSGALG00000039181		90.8176	30.9833	0.34116	-1.55148	0.020537	0.231005	AADN04003971.1	509	10836	-	10328	-	GO:0008270;GO:0016020;GO:0016021;GO:0046872;	-	-	-	-	RING finger protein 145-like [Source:NCBIgene;Acc:107050083]	107050083	A0A1D5P1U3
ENSGALG00000029395		956.608	458.871	0.479685	-1.05984	0.043539	0.327134	AADN04006791.1	2137	8893	+	6757	GSTM3	GO:0004364;GO:0004364;GO:0004364;GO:0004364;GO:0005737;GO:0005829;GO:0006749;GO:0016740;GO:0018916;GO:0019899;GO:0035686;GO:0042178;GO:0042802;GO:0042803;GO:0042803;GO:0043295;GO:0043627;GO:0045171;GO:0070458;	K00799	EC:2.5.1.18	-	-	glutathione S-transferase mu 3 [Source:HGNCSymbol;Acc:HGNC:4635]	107050492	-
ENSGALG00000011243		8.53517	56.3728	6.60477	2.72351	2.17268e-06	0.00191779	2	34502237	34515476	-	13240	DAZL	GO:0001556;GO:0003676;GO:0003723;GO:0003723;GO:0003729;GO:0003730;GO:0003730;GO:0003730;GO:0005737;GO:0005737;GO:0005844;GO:0007147;GO:0007281;GO:0007281;GO:0008494;GO:0008494;GO:0008494;GO:0042802;GO:0045836;GO:0045948;GO:0045948;	-	-	-	-	deleted in azoospermia like [Source:NCBIgene;Acc:374054]	374054	Q804A9
ENSGALG00000016662		4.62659	33.2054	7.17707	2.84339	0.000180569	0.0213363	3	107785815	107811652	+	25838	GATA4	GO:0000977;GO:0000978;GO:0001077;GO:0001085;GO:0001228;GO:0003180;GO:0003197;GO:0003290;GO:0003677;GO:0003677;GO:0003700;GO:0003700;GO:0003700;GO:0003713;GO:0005634;GO:0005634;GO:0005634;GO:0005634;GO:0006355;GO:0006366;GO:0007507;GO:0008134;GO:0008270;GO:0008584;GO:0009887;GO:0009888;GO:0016604;GO:0042493;GO:0043565;GO:0044212;GO:0045893;GO:0045893;GO:0045944;GO:0046872;GO:0048468;GO:0048646;GO:…	K09183	-	-	-	GATA binding protein 4 [Source:NCBIgene;Acc:396392]	396392	P43691;E1C9C6
ENSGALG00000011109		39.5135	114.821	2.90587	1.53897	0.000647194	0.0436109	4	46251251	46350676	-	99426	MAPK10	GO:0000166;GO:0004672;GO:0004674;GO:0004705;GO:0004707;GO:0004707;GO:0004707;GO:0005524;GO:0005524;GO:0005622;GO:0005634;GO:0005737;GO:0006468;GO:0006468;GO:0007254;GO:0007258;GO:0010468;GO:0016301;GO:0016310;GO:0016740;GO:0035556;GO:0071310;GO:0000165;GO:0000166;GO:0004672;GO:0004674;GO:0004707;GO:0004707;GO:0005524;GO:0005524;GO:0005622;GO:0006468;GO:0016301;GO:0016310;GO:0016740;	K04440	EC:2.7.11.24	-	-	Gallus gallus mitogen-activated protein kinase 10(MAPK10), transcript variant 1, mRNA. [Source:RefSeqmRNA;Acc:NM_001318224]	422592	A0A1D5PXC6
ENSGALG00000013083		40.9769	97.9803	2.39111	1.25768	0.00107574	0.0560866	2	80813280	80839553	-	26274	ZPBP	GO:0005576;GO:0007339;GO:0005576;GO:0007339;	-	-	-	-	zona pellucida binding protein [Source:NCBIgene;Acc:404537]	404537	F1NQ00;Q5F3P3
ENSGALG00000043861		13.6958	44.6053	3.25687	1.70349	0.00327319	0.0983738	4	32830934	32929296	-	98363	-	-	-	-	-	-	IQ motif containing M [Source:NCBIgene;Acc:100857543]	100857543	-
ENSGALG00000030307		12.8412	41.3802	3.22245	1.68816	0.00403331	0.10731	AADN04008781.1	51	8690	+	8640	-	GO:0005929;GO:0016020;GO:0034464;GO:0034464;	-	-	-	-	-	-	-
ENSGALG00000044704		16.7136	56.4057	3.37483	1.75482	0.00633226	0.134094	3	83538998	83584758	-	45761	-	GO:0004930;GO:0004930;GO:0005622;GO:0005887;GO:0007186;GO:0007189;GO:0016020;GO:0016322;GO:0016525;GO:0043083;GO:0098794;	-	-	-	-	-	-	-
ENSGALG00000008898		19.3635	80.4187	4.1531	2.05419	0.00914017	0.158397	17	1495117	1523559	-	28443	GRIN1	GO:0001661;GO:0001964;GO:0001967;GO:0001975;GO:0004970;GO:0004972;GO:0004972;GO:0004972;GO:0005102;GO:0005216;GO:0005261;GO:0005262;GO:0005262;GO:0005509;GO:0005516;GO:0005737;GO:0005783;GO:0005886;GO:0005886;GO:0005886;GO:0005887;GO:0006811;GO:0006811;GO:0006812;GO:0006812;GO:0006816;GO:0006874;GO:0007585;GO:0007611;GO:0007612;GO:0007613;GO:0007616;GO:0008021;GO:0008306;GO:0008344;GO:0008355;GO:…	K05208	-	-	-	glutamate ionotropic receptor NMDA type subunit 1[Source:NCBI gene;Acc:404296]	404296	Q6R6I2
ENSGALG00000036412		24.5583	55.6578	2.26635	1.18037	0.0143988	0.195018	2	42607307	42762507	+	155201	TMEM108	GO:0016020;GO:0016021;GO:0005769;GO:0006898;GO:0008090;GO:0010008;GO:0014069;GO:0016020;GO:0016021;GO:0021542;GO:0030424;GO:0031175;GO:0036477;GO:0051388;GO:0097106;GO:0097484;GO:0098815;GO:1904115;GO:1990416;	-	-	-	-	transmembrane protein 108 [Source:HGNCSymbol;Acc:HGNC:28451]	420692	-
ENSGALG00000040822		3.77187	18.1694	4.81708	2.26816	0.015934	0.205833	AADN04002756.1	10225	18817	+	8593	-	GO:0006955;GO:0007166;GO:0016020;GO:0016020;GO:0016021;	-	-	-	-	-	-	-
ENSGALG00000013008		3.00888	15.0654	5.007	2.32395	0.0222963	0.238032	1	61050761	61052686	+	1926	CHUNK-1	-	-	-	-	-	CHUNK-1 protein [Source:NCBI gene;Acc:395640]"	395640	Q9PW10
ENSGALG00000041103		5.28914	39.1603	7.4039	2.88829	0.0262465	0.257925	6	2953970	2956149	-	2180	SLC18A3	GO:0016020;GO:0016021;GO:0005277;GO:0006836;GO:0006855;GO:0015695;GO:0016020;GO:0016021;GO:0016021;GO:0030121;GO:0030122;GO:0043195;GO:0055085;GO:0072488;GO:1901374;	K14636	-	-	-	solute carrier family 18 member A3 [Source:NCBIgene;Acc:404302]	404302	Q6R1Z3
ENSGALG00000022875		32.839	66.2705	2.01804	1.01296	0.0269223	0.261295	2	98303218	98307540	-	4323	-	GO:0005102;GO:0009897;GO:0016020;GO:0016021;GO:0050776;GO:0050852;GO:0016020;GO:0016021;GO:0016020;GO:0016021;GO:0016020;GO:0016021;	-	-	-	-	myelin oligodendrocyte glycoprotein [Source:NCBIgene;Acc:421050]	421050	-
ENSGALG00000038407		3.12862	16.1667	5.16737	2.36943	0.0282961	0.269269	AADN04003005.1	2739	18018	-	15280	-	-	-	-	-	-	-	-	-
ENSGALG00000042116		75.849	188.936	2.49095	1.3167	0.0433404	0.32708	3	73159375	73275217	-	115843	FUT9	GO:0005794;GO:0006486;GO:0006486;GO:0008417;GO:0016020;GO:0016020;GO:0016021;GO:0016740;GO:0016757;GO:0032580;GO:0036065;GO:0036065;GO:0046920;GO:0046920;	K03663	EC:2.4.1.152	-	-	fucosyltransferase 9 [Source:NCBI gene;Acc:771133]"	771133	Q8UWC1
ENSGALG00000008845		28.1419	58.3015	2.0717	1.05081	0.045127	0.33108	3	14662073	14688684	+	26612	HAO1	GO:0001561;GO:0001561;GO:0003824;GO:0003973;GO:0003973;GO:0005102;GO:0005777;GO:0005777;GO:0005777;GO:0008891;GO:0008891;GO:0010181;GO:0010181;GO:0010181;GO:0016491;GO:0046296;GO:0055114;	K11517	EC:1.1.3.15	-	-	hydroxyacid oxidase 1 [Source:NCBIgene;Acc:416728]	416728	E1BRR7
ENSGALG00000034070		13.0637	30.2887	2.31855	1.21322	0.0464523	0.335345	7	18286593	18311186	-	24594	GAD1	GO:0003824;GO:0004351;GO:0005622;GO:0005737;GO:0005938;GO:0016829;GO:0016831;GO:0019752;GO:0030170;GO:0030424;GO:0035176;GO:0035641;GO:0043679;GO:0044306;GO:0045202;GO:0048786;GO:0060077;	K01580	EC:4.1.1.15	-	-	glutamate decarboxylase 1 [Source:NCBIgene;Acc:395743]	395743	Q9YI58
Common elements in differentially expressed genes and putative miR-6548-3p targets
ENSGALG00000030261		267.436	97.063	0.362939	-1.4622	5.59752e-05	0.0111631	23	4454405	4455544	+	1140	SMIM12	GO:0016020;GO:0016021;	-	-	-	-	small integral membrane protein 12 [Source:NCBIgene;Acc:100858028]	100858028	A0A1D5PAL1
ENSGALG00000006857		396.019	177	0.446947	-1.16182	0.000267966	0.0258999	18	10395073	10406986	-	11914	SPATA20	GO:0003824;	-	-	-	-	spermatogenesis associated 20 [Source:HGNCSymbol;Acc:HGNC:26125]	422100	F1NIQ1
ENSGALG00000029663		362.925	175.379	0.483237	-1.0492	0.000274628	0.0258999	AADN04002404.1	1236	8921	-	7686	-	GO:0000287;GO:0000287;GO:0004449;GO:0004449;GO:0005739;GO:0006099;GO:0006099;GO:0016616;GO:0051287;GO:0051287;GO:0055114;GO:0000287;GO:0000287;GO:0004449;GO:0004449;GO:0005739;GO:0006099;GO:0006099;GO:0016616;GO:0051287;GO:0051287;GO:0055114;	-	-	-	-	-	-	-
ENSGALG00000007350		157.769	64.2613	0.407312	-1.2958	0.000393407	0.0320927	5	16975014	16977341	-	2328	-	GO:0005623;GO:0016020;GO:0016021;GO:0045454;GO:0016020;GO:0016021;	-	-	-	-	thioredoxin related transmembrane protein 2[Source:NCBI gene;Acc:428853]	-	-
ENSGALG00000042503		309.846	119.54	0.385806	-1.37405	0.000656884	0.0436109	AADN04001595.1	21065	24701	+	3637	HSPBP1	GO:0000774;GO:0005737;GO:0031398;GO:0031625;GO:0032436;GO:0050790;	K09562	-	-	-	HSPA (Hsp70) binding protein 1 [Source:HGNCSymbol;Acc:HGNC:24989]	100858988	A0A1D5P628
ENSGALG00000022850		201.409	84.6547	0.420313	-1.25046	0.00108016	0.0560866	3	104926401	104932042	+	5642	TMEM214	GO:0005783;GO:0005783;GO:0005794;GO:0005794;GO:0005829;GO:0005829;GO:0005881;GO:0005881;GO:0016020;GO:0016021;	-	-	-	-	transmembrane protein 214 [Source:HGNCSymbol;Acc:HGNC:25983]	428658	-
ENSGALG00000033656		65.2183	22.4157	0.343703	-1.54077	0.00156282	0.0699027	KQ759405.1	16211	20668	-	4458	DQX1	GO:0004386;GO:0004386;GO:0003723;GO:0004386;GO:0034459;	-	-	-	-	DEAQ-box RNA dependent ATPase 1 [Source:HGNCSymbol;Acc:HGNC:20410]	-	-
ENSGALG00000031553		556.528	260.164	0.467478	-1.09703	0.00249531	0.0861166	27	1471055	1478984	-	7930	KIF18B	GO:0000070;GO:0000166;GO:0003777;GO:0003777;GO:0005524;GO:0005524;GO:0005634;GO:0005634;GO:0005634;GO:0005737;GO:0005829;GO:0005856;GO:0005871;GO:0005874;GO:0005874;GO:0007018;GO:0007018;GO:0007019;GO:0007049;GO:0008017;GO:0008017;GO:0008574;GO:0016604;GO:0016887;GO:0051301;GO:0061673;GO:1990023;GO:1990752;	-	-	-	-	kinesin family member 18B [Source:NCBIgene;Acc:419968]	419968	Q5ZLK6
ENSGALG00000027700		116.004	50.3879	0.434363	-1.20303	0.00264536	0.0890328	25	1801816	1808119	+	6304	FLAD1	GO:0000166;GO:0003824;GO:0003919;GO:0003919;GO:0005524;GO:0006747;GO:0006747;GO:0016740;GO:0016779;GO:0000166;GO:0003824;GO:0003919;GO:0003919;GO:0003919;GO:0005524;GO:0005829;GO:0005886;GO:0006747;GO:0006747;GO:0006747;GO:0016740;GO:0016779;GO:0000166;GO:0003824;GO:0003919;GO:0003919;GO:0003919;GO:0005524;GO:0006747;GO:0006747;GO:0006747;GO:0016740;GO:0016779;	K00953	EC:2.7.7.2	-	-	flavin adenine dinucleotide synthetase 1[Source:HGNC Symbol;Acc:HGNC:24671]	100857898	-
ENSGALG00000033069		45.1479	10.6947	0.236881	-2.07777	0.00266383	0.0891382	AADN04009916.1	29	4029	-	4001	TFPT	GO:0003677;GO:0005654;GO:0006915;GO:0006915;GO:0031011;GO:0031011;GO:0031965;GO:0097190;GO:0006915;	-	-	-	-	TCF3 fusion partner [Source:HGNCSymbol;Acc:HGNC:13630]	-	-
ENSGALG00000023437		69.253	26.5982	0.384073	-1.38055	0.00310325	0.0961685	11	19278734	19280589	-	1856	NQO1	GO:0003955;GO:0003955;GO:0005829;GO:0005829;GO:0006979;GO:0009055;GO:0016491;GO:0022900;GO:0042802;GO:0043086;GO:0055114;	K00355	EC:1.6.5.2	-	-	NAD(P)H quinone dehydrogenase 1 [Source:NCBIgene;Acc:769737]	769737	E1BYW3
ENSGALG00000042792		54.3841	10.5475	0.193944	-2.36628	0.00436134	0.11048	KQ759663.1	4808	8937	-	4130	-	GO:0003676;GO:0003700;GO:0043565;GO:0045892;GO:0045893;GO:0045944;	-	-	-	-	-	-	-
ENSGALG00000040832		443.679	186.417	0.420161	-1.25098	0.00543981	0.123922	28	2853995	2861721	+	7727	CFD	GO:0004252;GO:0006508;GO:0006508;GO:0006957;GO:0008233;GO:0008236;GO:0016787;GO:0004252;GO:0006508;GO:0006508;GO:0006957;GO:0008233;GO:0008236;GO:0016787;	K01334	EC:3.4.21.46	-	-	complement factor D [Source:HGNCSymbol;Acc:HGNC:2771]	100857593	-
ENSGALG00000035656		148.694	58.7327	0.394991	-1.34011	0.00719144	0.142617	AADN04008247.1	21	6407	-	6387	-	GO:0008270;GO:0008270;	-	-	-	-	-	-	-
ENSGALG00000029687		149.003	25.2062	0.169166	-2.56349	0.00763195	0.14589	25	2076620	2080621	-	4002	SLC39A1	GO:0001701;GO:0005385;GO:0005385;GO:0005886;GO:0005886;GO:0006829;GO:0016020;GO:0016020;GO:0016021;GO:0030001;GO:0046873;GO:0048701;GO:0055085;GO:0060173;GO:0071577;GO:0071577;	K14709	-	-	-	solute carrier family 39 member 1 [Source:HGNCSymbol;Acc:HGNC:12876]	107055139	-
ENSGALG00000033162		903.603	391.37	0.433122	-1.20715	0.00892546	0.156176	27	4729921	4735633	+	5713	PSMD3	GO:0000502;GO:0000502;GO:0005838;GO:0006511;GO:0008541;GO:0022624;GO:0030234;GO:0042176;GO:0050790;GO:0000502;GO:0030234;GO:0042176;GO:0050790;GO:0030234;GO:0050790;GO:0000502;GO:0030234;GO:0042176;GO:0050790;GO:0030234;GO:0050790;	K03033	-	-	-	proteasome 26S subunit, non-ATPase 3 [Source:NCBIgene;Acc:426133]	426133	Q5ZMD9
ENSGALG00000010226		106.415	44.7385	0.420417	-1.25011	0.0101689	0.165793	8	21101144	21106303	-	5160	MUTYH	GO:0000701;GO:0000701;GO:0003824;GO:0005634;GO:0005634;GO:0006281;GO:0006281;GO:0006284;GO:0006298;GO:0016787;GO:0032357;GO:0032407;GO:0034039;GO:0035485;GO:0051539;GO:0003824;GO:0006281;GO:0016787;GO:0051539;GO:0003824;GO:0006281;GO:0016787;GO:0051539;GO:0003824;GO:0006281;GO:0016787;GO:0051539;	-	-	-	-	mutY DNA glycosylase [Source:HGNCSymbol;Acc:HGNC:7527]	-	-
ENSGALG00000029166		52.6144	15.625	0.296973	-1.7516	0.0164363	0.209657	6	22317428	22320925	-	3498	UBTD1	-	-	-	-	-	ubiquitin domain containing 1 [Source:HGNCSymbol;Acc:HGNC:25683]	-	-
ENSGALG00000041419		57.6795	27.3733	0.474575	-1.07529	0.0203	0.23	12	11615210	11622824	+	7615	-	GO:0005328;GO:0006836;GO:0015293;GO:0016020;GO:0016021;GO:0016021;GO:0055085;GO:0005309;GO:0005328;GO:0005886;GO:0006836;GO:0015220;GO:0015293;GO:0015871;GO:0015881;GO:0016020;GO:0016021;GO:0016021;GO:0055085;GO:0005328;GO:0006836;GO:0015293;GO:0016020;GO:0016021;GO:0016021;GO:0055085;	K05039	-	-	-	solute carrier family 6 member 8 [Source:NCBIgene;Acc:100861584]	100861584	A0A1D5PU08
ENSGALG00000033953		35.3043	10.942	0.309933	-1.68997	0.020697	0.232022	4	1864533	1871303	-	6771	SHROOM4	GO:0001725;GO:0005737;GO:0005884;GO:0005912;GO:0007015;GO:0007015;GO:0007420;GO:0009898;GO:0009925;GO:0015629;GO:0016324;GO:0016324;GO:0030036;GO:0030864;GO:0030864;GO:0031941;GO:0043296;GO:0045159;GO:0050890;GO:0051015;GO:0051015;GO:0051015;	K18625	-	-	-	shroom family member 4 [Source:HGNCSymbol;Acc:HGNC:29215]	777072	-
ENSGALG00000040062		49.4394	22.9258	0.463716	-1.10869	0.0330302	0.289284	AADN04008144.1	557	10068	-	9512	-	GO:0005262;GO:0005623;GO:0006816;GO:0015278;GO:0016020;GO:0051209;GO:0070588;GO:0005262;GO:0005623;GO:0006816;GO:0015278;GO:0016020;GO:0051209;GO:0070588;	-	-	-	-	-	-	-
ENSGALG00000032174		7.64184	56.0133	7.32982	2.87378	1.33112e-06	0.00142521	AADN04002563.1	1260	12654	-	11395	-	-	-	-	-	-	-	-	-
ENSGALG00000017405		33.7321	116.331	3.44868	1.78604	9.3975e-06	0.00349984	Z	10035886	10086792	-	50907	NPR3	GO:0016020;GO:0016021;GO:0016021;GO:0016020;GO:0016021;GO:0016021;GO:0001501;GO:0002158;GO:0008217;GO:0016020;GO:0016021;GO:0016021;GO:0016941;GO:0017046;GO:0031404;GO:0032991;GO:0033688;GO:0035810;GO:0042277;GO:0042562;GO:0042803;GO:0120163;	K12325	-	-	-	natriuretic peptide receptor 3 [Source:HGNCSymbol;Acc:HGNC:7945]	431663	-
ENSGALG00000037705		204.971	528.703	2.5794	1.36704	1.60132e-05	0.00495373	AADN04007509.1	446	7936	-	7491	-	-	-	-	-	-	outer dense fiber protein 3-like 15 [Source:NCBIgene;Acc:107057195]	-	-
ENSGALG00000032620		7.47731	44.7869	5.98971	2.58249	4.48878e-05	0.00949349	AADN04011290.1	49	6533	-	6485	-	GO:0005506;GO:0005737;GO:0006082;GO:0006805;GO:0008395;GO:0016705;GO:0016712;GO:0020037;GO:0020037;GO:0042738;GO:0043231;GO:0055114;GO:0055114;	-	-	-	-	-	-	-
ENSGALG00000031267		2.38493	27.8855	11.6924	3.5475	0.000219941	0.0231262	AADN04012844.1	2582	6973	+	4392	-	-	-	-	-	-	-	-	-
ENSGALG00000041273		41.2142	107.837	2.6165	1.38764	0.000220044	0.0231262	2	57971314	58015304	+	43991	KIAA0319	GO:0001764;GO:0001764;GO:0005769;GO:0005886;GO:0005886;GO:0016020;GO:0016021;GO:0031410;GO:0043231;GO:2000171;GO:2000171;	-	-	-	-	KIAA0319 [Source:HGNC Symbol;Acc:HGNC:21580]"	428476	A0A1D5PEU8
ENSGALG00000042416		3.80391	28.1817	7.40862	2.8892	0.00027216	0.0258999	33	1005761	1010979	+	5219	HOXC11	GO:0000978;GO:0001077;GO:0001501;GO:0001656;GO:0001759;GO:0003677;GO:0003677;GO:0005634;GO:0005654;GO:0005829;GO:0006355;GO:0006366;GO:0009952;GO:0009954;GO:0042733;GO:0043565;GO:0045944;GO:0060272;	K09296	-	-	-	homeobox C11 [Source:HGNC Symbol;Acc:HGNC:5123]"	430698	A0A1D5PZJ7
ENSGALG00000000653		7.68044	60.4307	7.86813	2.97602	0.000368705	0.0312687	26	1968416	1991975	+	23560	CNTN2	GO:0000226;GO:0001764;GO:0007399;GO:0007411;GO:0007413;GO:0007612;GO:0007628;GO:0008076;GO:0009986;GO:0010769;GO:0010954;GO:0021853;GO:0022010;GO:0030246;GO:0030424;GO:0031133;GO:0031175;GO:0031175;GO:0031623;GO:0033268;GO:0043005;GO:0043025;GO:0043209;GO:0043621;GO:0044224;GO:0045163;GO:0045665;GO:0048168;GO:0048710;GO:0060168;GO:0071205;GO:0071206;GO:0097090;GO:0099025;	K06760	-	-	-	contactin 2 [Source:NCBI gene;Acc:419825]"	419825	P28685
ENSGALG00000001862		25.0818	73.538	2.93192	1.55185	0.000789007	0.0474263	18	4333890	4345366	+	11477	ST6GALNAC1	GO:0000139;GO:0001665;GO:0001665;GO:0001665;GO:0005794;GO:0006486;GO:0006486;GO:0008373;GO:0009312;GO:0016020;GO:0016021;GO:0016740;GO:0016757;GO:0097503;	K03479	EC:2.4.99.3	-	NOG292294	ST6 N-acetylgalactosaminide alpha-2,6-sialyltransferase 1 [Source:NCBI gene;Acc:396168]	396168	Q92183
ENSGALG00000009689		15.9804	51.9105	3.24838	1.69972	0.00137895	0.0652562	2	23875666	23895602	-	19937	PON2	GO:0004064;GO:0005576;GO:0004064;GO:0005576;	K01045	-	-	-	paraoxonase 2 [Source:NCBI gene;Acc:395830]"	395830	F1NCU9
ENSGALG00000015379		27.3965	72.7857	2.65676	1.40967	0.00146134	0.0672051	1	88573241	88584467	+	11227	TAGLN3	GO:0000122;GO:0005634;GO:0043209;GO:0051015;GO:0051015;GO:0051015;GO:0051015;GO:0051015;GO:0051015;	K20526	-	-	-	transgelin 3 [Source:HGNC Symbol;Acc:HGNC:29868]"	418420	E1C7W7
ENSGALG00000045933		10.8496	42.0387	3.87466	1.95407	0.00147569	0.0672343	LGE64	768363	771930	-	3568	-	GO:0000166;GO:0004672;GO:0004674;GO:0004674;GO:0005524;GO:0005524;GO:0006468;GO:0018105;GO:0018107;	K08858	EC:2.7.11.1	-	-	SH3 domain binding kinase family member 3[Source:NCBI gene;Acc:101748417]	101748417	-
ENSGALG00000032986		58.5621	137.156	2.34206	1.22778	0.00285893	0.0922341	1	24554513	24638605	-	84093	CFTR	GO:0000166;GO:0005254;GO:0005254;GO:0005254;GO:0005254;GO:0005260;GO:0005260;GO:0005524;GO:0005524;GO:0005737;GO:0005769;GO:0005789;GO:0005829;GO:0005829;GO:0005829;GO:0005886;GO:0005886;GO:0005886;GO:0005886;GO:0005887;GO:0005887;GO:0006695;GO:0006811;GO:0006811;GO:0006821;GO:0006821;GO:0006904;GO:0009986;GO:0015106;GO:0015106;GO:0015108;GO:0015701;GO:0015701;GO:0016020;GO:0016020;GO:0016020;GO:…	K05031	EC:3.6.3.49	-	-	cystic fibrosis transmembrane conductance regulator[Source:NCBI gene;Acc:100049619]	100049619	A0M8U4
ENSGALG00000015332		9.75775	36.5326	3.74395	1.90456	0.00333901	0.0991346	Z	52264712	52364226	+	99515	CPLX1	GO:0000149;GO:0005326;GO:0006836;GO:0016079;GO:0016079;GO:0019905;GO:0030073;GO:0031201;GO:0031201;GO:0043195;GO:0046928;	K15294	-	-	-	complexin 1 [Source:HGNC Symbol;Acc:HGNC:2309]"	427286	E1C8G7
ENSGALG00000036378		19.6113	62.1845	3.17085	1.66487	0.00482662	0.11745	7	21480823	21487030	-	6208	TBR1	GO:0000978;GO:0001661;GO:0003677;GO:0003677;GO:0003700;GO:0003700;GO:0005634;GO:0005634;GO:0005634;GO:0006355;GO:0010092;GO:0010468;GO:0010975;GO:0021764;GO:0021902;GO:0030182;GO:0030902;GO:0042802;GO:0045944;GO:1902667;	K10174	-	-	-	T-box, brain 1 [Source:HGNC Symbol;Acc:HGNC:11590]"	429029	A0A1D5P6N0
ENSGALG00000001698		26.6829	77.0043	2.88591	1.52903	0.00595761	0.128863	13	7191328	7233372	-	42045	GABRA1	GO:0004888;GO:0004890;GO:0005216;GO:0005230;GO:0005237;GO:0005254;GO:0005254;GO:0005886;GO:0005886;GO:0005887;GO:0006811;GO:0006811;GO:0006821;GO:0006821;GO:0007165;GO:0007214;GO:0007214;GO:0007268;GO:0016020;GO:0016020;GO:0016021;GO:0016021;GO:0022851;GO:0022851;GO:0030054;GO:0032590;GO:0034220;GO:0034220;GO:0034707;GO:0042391;GO:0043005;GO:0045202;GO:0045202;GO:0045211;GO:0050877;GO:0051932;GO:…	K05175	-	-	NOG238757	gamma-aminobutyric acid type A receptor alpha1subunit [Source:NCBI gene;Acc:374214]	374214	P19150
ENSGALG00000032838		5.52629	23.8326	4.31258	2.10855	0.00999321	0.165449	AADN04003576.1	2156	4341	+	2186	BKJ	GO:0005200;GO:0005882;GO:0005882;GO:0007010;	-	-	-	-	beta-keratin related protein [Source:NCBIgene;Acc:395651]	395651	O13152
ENSGALG00000003309		17.7605	46.1621	2.59914	1.37803	0.0100253	0.165584	11	2592486	2644422	-	51937	NECAB2	GO:0005509;GO:0005737;GO:0005886;GO:0031687;GO:0031802;GO:0042984;GO:0060168;GO:0070374;GO:1900451;GO:1904021;GO:1905477;	-	-	-	-	N-terminal EF-hand calcium binding protein 2[Source:HGNC Symbol;Acc:HGNC:23746]	-	-
ENSGALG00000028273		0.972319	11.5859	11.9157	3.5748	0.0109967	0.170839	1	194567561	194575005	+	7445	HBE1	GO:0005344;GO:0005833;GO:0015671;GO:0015671;GO:0019825;GO:0020037;GO:0046872;GO:0005344;GO:0005344;GO:0005515;GO:0005615;GO:0005623;GO:0005833;GO:0005833;GO:0015671;GO:0015671;GO:0019825;GO:0019825;GO:0019825;GO:0020037;GO:0020037;GO:0030492;GO:0031838;GO:0042744;GO:0043177;GO:0046872;GO:0051291;GO:0005344;GO:0005833;GO:0015671;GO:0015671;GO:0019825;GO:0020037;GO:0046872;GO:0005344;GO:0005344;GO:…	-	-	-	NOG325823	hemoglobin subunit epsilon 1 [Source:NCBIgene;Acc:428114]	396485	P02112
ENSGALG00000005689		14.7111	39.5803	2.69051	1.42788	0.0131789	0.187639	6	17099350	17178107	-	78758	PAX2	GO:0000987;GO:0001658;GO:0001756;GO:0001822;GO:0003677;GO:0003677;GO:0003677;GO:0005634;GO:0005634;GO:0005634;GO:0005730;GO:0005794;GO:0005815;GO:0006351;GO:0006355;GO:0006355;GO:0007275;GO:0008134;GO:0034451;GO:0035282;GO:0035566;GO:0043066;GO:0043154;GO:0044212;GO:0045892;GO:0045893;GO:0045918;GO:0045944;GO:0050679;GO:0060993;GO:0061456;GO:0072178;GO:0072179;GO:0072207;GO:2000378;GO:2001141;GO:…	K15608	-	-	-	paired box 2 [Source:NCBI gene;Acc:395574]"	395574	Q9PTX1
ENSGALG00000007706		4.16503	18.2766	4.38811	2.1336	0.0137845	0.192101	6	22705280	22715778	+	10499	FGF8	GO:0000165;GO:0001569;GO:0001656;GO:0001658;GO:0001759;GO:0001822;GO:0001823;GO:0001839;GO:0001947;GO:0001974;GO:0003007;GO:0003148;GO:0003151;GO:0003198;GO:0005104;GO:0005576;GO:0005622;GO:0006915;GO:0007368;GO:0007507;GO:0008078;GO:0008083;GO:0008083;GO:0008284;GO:0008406;GO:0008543;GO:0008543;GO:0008543;GO:0009792;GO:0009880;GO:0010468;GO:0010469;GO:0010628;GO:0010628;GO:0021537;GO:0021543;GO:…	K04358	-	-	-	fibroblast growth factor 8 [Source:NCBIgene;Acc:396313]	396313	Q90722
ENSGALG00000033210		180.381	520.887	2.88771	1.52992	0.0176202	0.215666	AADN04009922.1	2956	7017	+	4062	-	-	-	-	-	-	-	-	-
ENSGALG00000036964		4.07526	19.9285	4.89013	2.28987	0.0191177	0.223554	1	61042808	61105795	-	62988	-	GO:0005245;GO:0005891;GO:0070588;	-	-	-	-	-	-	-
ENSGALG00000011242		7.05632	23.0768	3.27038	1.70946	0.0259277	0.257245	7	22179676	22195512	+	15837	OBSL1	GO:0000226;GO:0005737;GO:0005794;GO:0005813;GO:0005865;GO:0007030;GO:0007088;GO:0008307;GO:0030018;GO:0030240;GO:0030241;GO:0031430;GO:0034067;GO:0045214;GO:0048471;GO:0048739;GO:0050775;GO:0051015;GO:0051371;GO:0055003;GO:0055008;GO:1990393;	K19574	-	-	-	obscurin like 1 [Source:HGNCSymbol;Acc:HGNC:29092]	424198	F1P369
ENSGALG00000016316		2.28664	12.4083	5.42646	2.44001	0.0322316	0.287434	3	88656612	88663923	+	7312	GCM1	GO:0000978;GO:0000981;GO:0001077;GO:0001077;GO:0003677;GO:0003677;GO:0003677;GO:0003700;GO:0005634;GO:0005634;GO:0005634;GO:0005634;GO:0005667;GO:0006351;GO:0006355;GO:0006355;GO:0006355;GO:0006366;GO:0007275;GO:0008134;GO:0008270;GO:0042826;GO:0045944;GO:0045944;GO:0060018;GO:0060143;GO:0060670;GO:0060706;GO:0060800;	K21598	-	-	-	glial cells missing homolog 1 [Source:NCBIgene;Acc:404300]	404300	Q6UEJ0
ENSGALG00000042116		75.849	188.936	2.49095	1.3167	0.0433404	0.32708	3	73159375	73275217	-	115843	FUT9	GO:0005794;GO:0006486;GO:0006486;GO:0008417;GO:0016020;GO:0016020;GO:0016021;GO:0016740;GO:0016757;GO:0032580;GO:0036065;GO:0036065;GO:0046920;GO:0046920;	K03663	EC:2.4.1.152	-	-	fucosyltransferase 9 [Source:NCBI gene;Acc:771133]"	771133	Q8UWC1
ENSGALG00000002756		1.75443	10.7914	6.15094	2.62081	0.0457831	0.333554	8	3887285	3890882	-	3598	TMEM121	GO:0016020;GO:0016021;	-	-	S	NOG40918	transmembrane protein 121 [Source:NCBIgene;Acc:395216]	395216	Q8QFN3
ENSGALG00000036831		0.256454	6.35946	24.7977	4.63213	0.0498485	0.346854	AADN04006988.1	2242	9259	-	7018	-	GO:0005506;GO:0016705;GO:0020037;GO:0055114;GO:0005506;GO:0005737;GO:0006082;GO:0006805;GO:0008392;GO:0008395;GO:0016705;GO:0016712;GO:0019373;GO:0020037;GO:0020037;GO:0042738;GO:0043231;GO:0055114;GO:0055114;	-	-	-	-	-	-	-
