# Supplementary material for: Transcriptome analysis of thymic tissues from Chinese Partridge Shank chickens with or without Newcastle disease virus LaSota vaccine injection via high-throughput RNA sequencing
Source: Bioengineered. 2022 Apr 9;13(4):9131–44. doi: 10.1080/21655979.2021.2008737 (PMC9161911; doi:10.1080/21655979.2021.2008737)
Supplement: Supplemental Material [file KBIE_A_2008737_SM0801.zip › supplementary/Supplementary Table 9.xlsx]

## Sheet: Sheet1
common genes in filtered dysregulated immunity genes and putative gga-miR-6575-5p targets		A	C	foldchange	pvalue	Chromosome	Start Site	End Site	Direction	Length	Name
ENSGALG00000028273		0.972319	11.5859	11.9157	0.0109967	1	194567561	194575005	+	7445	HBE1
ENSGALG00000003045		1095.4	391.045	0.356988	0.0080351	20	2252980	2259130	+	6151	E2F1
ENSGALG00000028971		405.596	164.779	0.406264	0.00703283	27	5181433	5183586	+	2154	NKIRAS2
ENSGALG00000040832		443.679	186.417	0.420161	0.00543981	28	2853995	2861721	+	7727	CFD
common genes in filtered dysregulated immunity genes and putative gga-miR-6631-5p targets
ENSGALG00000003045		1095.4	391.045	0.356988	0.0080351	20	2252980	2259130	+	6151	E2F1
ENSGALG00000003016		12.8132	47.7053	3.72313	0.000950458	21	4069606	4082988	-	13383	MASP2
ENSGALG00000011109		39.5135	114.821	2.90587	0.000647194	4	46251251	46350676	-	99426	MAPK10
ENSGALG00000007381		103.137	35.2235	0.341522	9.67095e-05	5	16999644	17004311	-	4668	SERPING1
ENSGALG00000042503		309.846	119.54	0.385806	0.000656884	AADN04001595.1	21065	24701	+	3637	HSPBP1
common genes in filtered dysregulated immunity genes and putative gga-miR-1727 targets
ENSGALG00000028273		0.972319	11.5859	11.9157	0.0109967	1	194567561	194575005	+	7445	HBE1
ENSGALG00000006702		128.607	58.4217	0.454265	0.00181898	10	13033323	13040620	+	7298	MFGE8
ENSGALG00000003045		1095.4	391.045	0.356988	0.0080351	20	2252980	2259130	+	6151	E2F1
ENSGALG00000006992		91.6184	27.2431	0.297354	0.000485809	20	10773802	10777893	+	4092	MMP9
ENSGALG00000040832		443.679	186.417	0.420161	0.00543981	28	2853995	2861721	+	7727	CFD
ENSGALG00000016662		4.62659	33.2054	7.17707	0.000180569	3	107785815	107811652	+	25838	GATA4
ENSGALG00000007381		103.137	35.2235	0.341522	9.67095e-05	5	16999644	17004311	-	4668	SERPING1
ENSGALG00000005653		847.638	416.654	0.491547	5.26898e-06	6	16936051	16944525	+	8475	NFKB2
ENSGALG00000020754		46.5541	16.4913	0.354238	0.00613374	6	22093227	22094596	+	1370	ATP6V0E2
common genes in filtered dysregulated immunity genes and putative gga-miR-6655-5p targets
ENSGALG00000006326		665.314	311.771	0.468607	0.0228615	15	8134760	8136636	+	1877	MIF
ENSGALG00000016662		4.62659	33.2054	7.17707	0.000180569	3	107785815	107811652	+	25838	GATA4
common genes in filtered dysregulated immunity genes and putative gga-miR-6548-3p targets
ENSGALG00000032986		58.5621	137.156	2.34206	0.00285893	1	24554513	24638605	-	84093	CFTR
ENSGALG00000028273		0.972319	11.5859	11.9157	0.0109967	1	194567561	194575005	+	7445	HBE1
ENSGALG00000040832		443.679	186.417	0.420161	0.00543981	28	2853995	2861721	+	7727	CFD
ENSGALG00000042503		309.846	119.54	0.385806	0.000656884	AADN04001595.1	21065	24701	+	3637	HSPBP1
common genes in filtered dysregulated immunity genes and putative gga-miR-1744-3p targets
ENSGALG00000016662		4.62659	33.2054	7.17707	0.000180569	3	107785815	107811652	+	25838	GATA4
ENSGALG00000011109		39.5135	114.821	2.90587	0.000647194	4	46251251	46350676	-	99426	MAPK10
common genes in filtered dysregulated immunity genes and putative gga-miR-1712-3p targets
ENSGALG00000016662		4.62659	33.2054	7.17707	0.000180569	3	107785815	107811652	+	25838	GATA4
ENSGALG00000011109		39.5135	114.821	2.90587	0.000647194	4	46251251	46350676	-	99426	MAPK10
